# Supplementary material for: From Cell‐Free Transcriptomes to Single‐Cell Landscapes: Biomarker Discovery and Originating Cell Alteration Analysis via Graph Matrix Factorization
Source: Adv Sci (Weinh). 2026 Mar 12;13(29):e74814. doi: 10.1002/advs.74814 (PMC13205738; doi:10.1002/advs.74814)
Supplement: Supplementary file 2 — Supporting File 2: advs74814‐sup‐0002‐TableS1‐S4.xlsx. [file ADVS-13-e74814-s001.xlsx]

## Sheet: Table S1
Table S1 SHAP importance values for PDAC, pregnancy, and tuberculosis
PDAC			Pregnancy			Tuberculosis
cfRNA_names	SHAP importance		cfRNA_names	SHAP importance		cfRNA_names	SHAP importance
ENSG00000248527	23.1828		ENSG00000233614	0.202651		ENSG00000154451.14	0.107602
ENSG00000156508	21.8487		ENSG00000229807	0.174559		ENSG00000109272.4	0.0843562
ENSG00000265735	17.3129		ENSG00000120738	0.172077		ENSG00000117228.11	0.0754615
ENSG00000075624	16.3228		ENSG00000008516	0.157414		ENSG00000166862.7	0.0527316
ENSG00000154146	13.6469		ENSG00000225972	0.15482		ENSG00000163631.17	0.0504693
ENSG00000167996	10.7908		ENSG00000140471	0.147358		ENSG00000162747.12	0.0462227
ENSG00000225630	10.7011		ENSG00000265735	0.144242		ENSG00000166086.13	0.0458364
ENSG00000251562	8.47887		ENSG00000261441	0.136071		ENSG00000166923.12	0.0441045
ENSG00000206172	7.89173		ENSG00000169946	0.128782		ENSG00000163735.7	0.0440721
ENSG00000198242	6.87075		ENSG00000167244	0.120023		ENSG00000143546.10	0.0439309
ENSG00000166710	6.46274		ENSG00000264916	0.119696		ENSG00000234456.9	0.0426114
ENSG00000101162	6.4499		ENSG00000234456	0.117955		ENSG00000140105.18	0.0409629
ENSG00000258486	6.13869		ENSG00000275803	0.11637		ENSG00000237973.1	0.0409462
ENSG00000124491	5.97553		ENSG00000157601	0.113095		ENSG00000162645.13	0.0404329
ENSG00000168497	5.81604		ENSG00000263934	0.111663		ENSG00000119917.15	0.0393034
ENSG00000133112	5.406		ENSG00000116688	0.111369		ENSG00000239839.7	0.0387183
ENSG00000124942	4.33269		ENSG00000109790	0.110301		ENSG00000115415.20	0.0383717
ENSG00000263740	4.08437		ENSG00000120129	0.108893		ENSG00000101335.10	0.0365521
ENSG00000087086	3.77821		ENSG00000186407	0.108666		ENSG00000118113.12	0.0364451
ENSG00000163737	3.74623		ENSG00000241529	0.102829		ENSG00000172927.8	0.0360781
ENSG00000177954	3.6845		ENSG00000134321	0.102178		ENSG00000168062.10	0.0359179
ENSG00000196924	3.54571		ENSG00000170345	0.101803		ENSG00000019169.11	0.0348519
ENSG00000137076	3.45786		ENSG00000263968	0.101146		ENSG00000238201.1	0.0348053
ENSG00000108298	3.35737		ENSG00000201185	0.10038		ENSG00000202354.1	0.0346188
ENSG00000274012	3.22222		ENSG00000266439	0.100063		ENSG00000162366.8	0.0343557
ENSG00000122406	3.13555		ENSG00000239899	0.0994363		ENSG00000113140.11	0.0340576
ENSG00000156265	2.83924		ENSG00000198744	0.0994049		ENSG00000199568.1	0.0332856
ENSG00000271503	2.57507		ENSG00000103512	0.0993113		ENSG00000111644.8	0.0326833
ENSG00000205542	2.5548		ENSG00000101412	0.099281		ENSG00000152766.6	0.0320742
ENSG00000101608	2.50872		ENSG00000076555	0.0988179		ENSG00000231246.2	0.0319654
ENSG00000065054	2.3814		ENSG00000163660	0.0986784		ENSG00000108846.16	0.0316614
ENSG00000163736	2.34782		ENSG00000251705	0.0986536		ENSG00000175746.6	0.0316475
ENSG00000150681	2.31546		ENSG00000115523	0.0974019		ENSG00000173369.17	0.0314325
ENSG00000171992	2.21969		ENSG00000198695	0.095966		ENSG00000162654.9	0.031165
ENSG00000196205	2.19037		ENSG00000236304	0.0951822		ENSG00000180537.13	0.0306749
ENSG00000113140	2.09806		ENSG00000134198	0.0950123		ENSG00000163220.11	0.030464
ENSG00000163220	2.07732		ENSG00000248334	0.0935396		ENSG00000233968.7	0.0302033
ENSG00000244734	2.04492		ENSG00000239437	0.0923557		ENSG00000100448.4	0.0297742
ENSG00000100316	2.03666		ENSG00000238243	0.0922281		ENSG00000173372.17	0.0297379
ENSG00000265972	1.91958		ENSG00000239607	0.0905553		ENSG00000204323.5	0.0296791
ENSG00000196531	1.86277		ENSG00000074621	0.0901304		ENSG00000005381.8	0.0296648
ENSG00000145425	1.81866		ENSG00000198336	0.0898959		ENSG00000262902.1	0.0296126
ENSG00000186468	1.80057		ENSG00000119917	0.0898774		ENSG00000263934.5	0.0290944
ENSG00000100345	1.79796		ENSG00000163735	0.0895396		ENSG00000149131.17	0.0290449
ENSG00000087460	1.76325		ENSG00000100368	0.0889576		ENSG00000198948.12	0.0288254
ENSG00000281181	1.64633		ENSG00000223482	0.0879707		ENSG00000137801.11	0.0283574
ENSG00000188536	1.63357		ENSG00000223509	0.0877608		ENSG00000010030.14	0.0283515
ENSG00000115993	1.61522		ENSG00000201763	0.0865573		ENSG00000270055.1	0.0278678
ENSG00000065978	1.47559		ENSG00000197728	0.0864119		ENSG00000137878.17	0.0278312
ENSG00000204592	1.45287		ENSG00000265764	0.0860096		ENSG00000100243.21	0.027801
ENSG00000152601	1.43869		ENSG00000156313	0.0858692		ENSG00000172543.9	0.0276626
ENSG00000080824	1.42761		ENSG00000245532	0.0857287		ENSG00000002549.13	0.0275952
ENSG00000115053	1.33143		ENSG00000132205	0.0850123		ENSG00000175164.16	0.0274538
ENSG00000127314	1.33102		ENSG00000211592	0.0850024		ENSG00000130600.19	0.0270749
ENSG00000177600	1.26197		ENSG00000197837	0.0849643		ENSG00000142089.17	0.026755
ENSG00000259207	1.20802		ENSG00000163346	0.0842068		ENSG00000274383.1	0.0266764
ENSG00000163191	1.18315		ENSG00000204872	0.0838896		ENSG00000174944.9	0.0265969
ENSG00000278233	1.15833		ENSG00000176973	0.0837548		ENSG00000146859.6	0.0263868
ENSG00000096384	1.12673		ENSG00000135845	0.0836746		ENSG00000120885.22	0.0261692
ENSG00000129250	1.1229		ENSG00000170291	0.0836623		ENSG00000249992.2	0.0255462
ENSG00000182774	1.10667		ENSG00000201412	0.0836578		ENSG00000228474.6	0.0255406
ENSG00000174444	1.10075		ENSG00000135842	0.0805719		ENSG00000100911.16	0.0251023
ENSG00000148484	1.07259		ENSG00000168010	0.0802811		ENSG00000006638.13	0.0246823
ENSG00000184009	1.04866		ENSG00000172243	0.0802384		ENSG00000252316.1	0.0246575
ENSG00000236552	0.992736		ENSG00000119782	0.0796046		ENSG00000244734.4	0.0245714
ENSG00000104765	0.973924		ENSG00000243352	0.0795678		ENSG00000260464.1	0.0244989
ENSG00000140264	0.932647		ENSG00000151651	0.0788461		ENSG00000119280.17	0.0244545
ENSG00000137801	0.924301		ENSG00000147454	0.0765172		ENSG00000121858.11	0.0242785
ENSG00000137818	0.8806		ENSG00000254759	0.076433		ENSG00000149516.14	0.0242413
ENSG00000137831	0.820896		ENSG00000135048	0.0755832		ENSG00000154146.13	0.0242363
ENSG00000095303	0.813356		ENSG00000172331	0.0755806		ENSG00000180667.11	0.023922
ENSG00000136938	0.795211		ENSG00000200434	0.0755216		ENSG00000259207.9	0.0237444
ENSG00000092841	0.793105		ENSG00000173535	0.0754811		ENSG00000201413.1	0.0236914
ENSG00000136167	0.792151		ENSG00000052749	0.0749297		ENSG00000156587.16	0.0233751
ENSG00000137154	0.781028		ENSG00000103184	0.0747419		ENSG00000248334.6	0.0233655
ENSG00000198478	0.762977		ENSG00000171724	0.0746868		ENSG00000123689.6	0.0233394
ENSG00000150991	0.754874		ENSG00000254810	0.0743325		ENSG00000142583.18	0.0233371
ENSG00000147403	0.7332		ENSG00000127666	0.0738775		ENSG00000125347.15	0.0233144
ENSG00000259001	0.727874		ENSG00000256618	0.073839		ENSG00000117724.13	0.0231334
ENSG00000120885	0.725194		ENSG00000106346	0.0730009		ENSG00000225630.1	0.0231039
ENSG00000142534	0.724764		ENSG00000166801	0.0724086		ENSG00000150337.14	0.0230238
ENSG00000143546	0.716335		ENSG00000175164	0.0723644		ENSG00000168899.5	0.0229549
ENSG00000163631	0.710166		ENSG00000197976	0.0721184		ENSG00000064601.21	0.0228987
ENSG00000102804	0.69929		ENSG00000126262	0.071849		ENSG00000250334.6	0.0227663
ENSG00000034510	0.691777		ENSG00000204613	0.0714407		ENSG00000199990.1	0.0226369
ENSG00000187109	0.676429		ENSG00000103569	0.0714243		ENSG00000136929.13	0.0226179
ENSG00000005961	0.666744		ENSG00000162551	0.0711539		ENSG00000159189.12	0.0225081
ENSG00000266412	0.665731		ENSG00000128849	0.0709022		ENSG00000119922.11	0.0225012
ENSG00000188846	0.651108		ENSG00000126088	0.0701334		ENSG00000150681.10	0.0223561
ENSG00000147065	0.627278		ENSG00000138346	0.069956		ENSG00000092067.6	0.0221276
ENSG00000180573	0.607425		ENSG00000146828	0.0697766		ENSG00000100362.13	0.0219645
ENSG00000089009	0.602994		ENSG00000178464	0.0692359		ENSG00000229647.2	0.0219017
ENSG00000131469	0.601219		ENSG00000089195	0.0688042		ENSG00000153162.9	0.0216546
ENSG00000105887	0.598048		ENSG00000259699	0.0683403		ENSG00000164821.5	0.0215257
ENSG00000148516	0.585811		ENSG00000179978	0.0683293		ENSG00000100721.11	0.0213716
ENSG00000103187	0.585166		ENSG00000239839	0.0682478		ENSG00000249203.2	0.0213593
ENSG00000167658	0.583981		ENSG00000111331	0.0681282		ENSG00000223855.2	0.0211862
ENSG00000137460	0.581313		ENSG00000182809	0.0676411		ENSG00000268555.2	0.0211788
ENSG00000142676	0.580663		ENSG00000090382	0.0672176		ENSG00000248527.1	0.0210768
ENSG00000128245	0.577098		ENSG00000143314	0.0670704		ENSG00000161911.11	0.021026
ENSG00000176783	0.575381		ENSG00000164171	0.0668889		ENSG00000221963.6	0.0209405
ENSG00000072110	0.563217		ENSG00000198355	0.0662518		ENSG00000200156.1	0.0208613
ENSG00000225972	0.555538		ENSG00000260464	0.0661873		ENSG00000163737.4	0.0206314
ENSG00000130066	0.54825		ENSG00000252481	0.0655321		ENSG00000137267.7	0.0205965
ENSG00000167244	0.544652		ENSG00000162444	0.0653657		ENSG00000146592.17	0.0205923
ENSG00000152061	0.517141		ENSG00000168405	0.065187		ENSG00000233614.6	0.0205236
ENSG00000280747	0.497022		ENSG00000065457	0.0651837		ENSG00000206560.12	0.0203716
ENSG00000168028	0.486604		ENSG00000252623	0.0651751		ENSG00000213362.3	0.0202517
ENSG00000181163	0.471885		ENSG00000160588	0.0650556		ENSG00000236744.2	0.0201181
ENSG00000136929	0.471439		ENSG00000198176	0.0648886		ENSG00000188921.14	0.0200902
ENSG00000111640	0.454424		ENSG00000162496	0.0647551		ENSG00000204420.10	0.0200369
ENSG00000197958	0.449704		ENSG00000131069	0.0646545		ENSG00000107798.18	0.0200294
ENSG00000158710	0.446407		ENSG00000168961	0.0644033		ENSG00000269821.1	0.019908
ENSG00000107581	0.440547		ENSG00000087266	0.064354		ENSG00000166710.21	0.0198202
ENSG00000068796	0.439043		ENSG00000102781	0.0642684		ENSG00000151090.20	0.0198181
ENSG00000166441	0.437729		ENSG00000184557	0.0642464		ENSG00000178852.16	0.0197568
ENSG00000227081	0.436737		ENSG00000110693	0.0640514		ENSG00000165682.14	0.0197292
ENSG00000125952	0.435874		ENSG00000049192	0.0638774		ENSG00000231389.7	0.0197212
ENSG00000145592	0.431238		ENSG00000127946	0.0635647		ENSG00000284931.1	0.019694
ENSG00000130600	0.419159		ENSG00000204764	0.0632826		ENSG00000100181.22	0.0196682
ENSG00000115306	0.417084		ENSG00000247627	0.0631905		ENSG00000247627.2	0.0196177
ENSG00000109971	0.411945		ENSG00000168404	0.0631883		ENSG00000071205.12	0.0195351
ENSG00000143549	0.401894		ENSG00000182134	0.063056		ENSG00000160469.17	0.0195007
ENSG00000122566	0.399398		ENSG00000075945	0.0628692		ENSG00000231609.7	0.0193587
ENSG00000100351	0.397948		ENSG00000106034	0.0628277		ENSG00000033170.17	0.0192887
ENSG00000187514	0.394033		ENSG00000130511	0.0627302		ENSG00000134317.18	0.0192879
ENSG00000101335	0.391475		ENSG00000213553	0.0626076		ENSG00000140682.19	0.0191112
ENSG00000134419	0.390528		ENSG00000184205	0.0625474		ENSG00000167100.15	0.018949
ENSG00000067225	0.390136		ENSG00000101337	0.0622884		ENSG00000074370.18	0.0187183
ENSG00000198034	0.390098		ENSG00000188549	0.0622815		ENSG00000110092.4	0.0185152
ENSG00000109475	0.37575		ENSG00000163584	0.0622696		ENSG00000102804.15	0.0184707
ENSG00000204420	0.370427		ENSG00000164111	0.0622546		ENSG00000141574.8	0.018411
ENSG00000202198	0.358717		ENSG00000139168	0.0619647		ENSG00000196415.10	0.018217
ENSG00000142937	0.355501		ENSG00000143322	0.0618405		ENSG00000206172.8	0.0181847
ENSG00000089157	0.343473		ENSG00000213178	0.061767		ENSG00000215302.8	0.0178872
ENSG00000071054	0.341656		ENSG00000164211	0.0617594		ENSG00000136156.15	0.017746
ENSG00000172809	0.341614		ENSG00000185697	0.0617095		ENSG00000241529.3	0.0177352
ENSG00000143545	0.338189		ENSG00000157637	0.0615297		ENSG00000155657.28	0.0177253
ENSG00000100225	0.337989		ENSG00000110876	0.0615091		ENSG00000140264.21	0.0176979
ENSG00000122026	0.337629		ENSG00000229644	0.0612902		ENSG00000135636.15	0.0176909
ENSG00000071082	0.337356		ENSG00000157303	0.0611762		ENSG00000261441.1	0.0176606
ENSG00000196565	0.335471		ENSG00000138495	0.0611365		ENSG00000231437.3	0.0176138
ENSG00000108107	0.327333		ENSG00000198042	0.0609133		ENSG00000138119.17	0.0175777
ENSG00000108518	0.327228		ENSG00000112234	0.0605384		ENSG00000171843.17	0.0175004
ENSG00000008988	0.326346		ENSG00000243927	0.0604498		ENSG00000049192.15	0.0174825
ENSG00000164924	0.325103		ENSG00000137831	0.0603863		ENSG00000119919.11	0.0174435
ENSG00000229754	0.322636		ENSG00000100612	0.0603721		ENSG00000131188.12	0.0174035
ENSG00000187764	0.321228		ENSG00000132950	0.0603108		ENSG00000177359.20	0.0173775
ENSG00000235655	0.318372		ENSG00000174456	0.0601119		ENSG00000240409.1	0.0173142
ENSG00000161970	0.318124		ENSG00000224877	0.0600718		ENSG00000158714.11	0.0172708
ENSG00000142192	0.31493		ENSG00000134815	0.0600508		ENSG00000091622.16	0.0172533
ENSG00000041353	0.314535		ENSG00000151532	0.0600262		ENSG00000186470.14	0.017123
ENSG00000123416	0.313305		ENSG00000100385	0.0599551		ENSG00000104763.20	0.017071
ENSG00000236304	0.302777		ENSG00000180667	0.0597592		ENSG00000167414.4	0.01705
ENSG00000147454	0.301317		ENSG00000227081	0.0596871		ENSG00000000460.17	0.0168684
ENSG00000070756	0.299962		ENSG00000224631	0.0596667		ENSG00000185880.13	0.0168641
ENSG00000026025	0.287175		ENSG00000134986	0.0596229		ENSG00000263740.2	0.0168569
ENSG00000133742	0.285193		ENSG00000201041	0.0596159		ENSG00000109072.14	0.0168381
ENSG00000159256	0.284667		ENSG00000182795	0.0595582		ENSG00000158517.15	0.0168289
ENSG00000104267	0.283804		ENSG00000167768	0.0595489		ENSG00000185215.11	0.0168134
ENSG00000119335	0.269869		ENSG00000078124	0.0595107		ENSG00000150637.9	0.0167685
ENSG00000110321	0.269276		ENSG00000235568	0.0594887		ENSG00000235162.9	0.0167662
ENSG00000197756	0.26893		ENSG00000152219	0.0594652		ENSG00000180694.14	0.016735
ENSG00000143933	0.267686		ENSG00000152495	0.0594549		ENSG00000013306.16	0.0167175
ENSG00000173848	0.257784		ENSG00000196576	0.0593982		ENSG00000126262.5	0.0166809
ENSG00000150093	0.256921		ENSG00000005961	0.0593262		ENSG00000091513.16	0.0166789
ENSG00000165757	0.256515		ENSG00000198821	0.0592723		ENSG00000196565.15	0.0166688
ENSG00000162817	0.25417		ENSG00000110435	0.059245		ENSG00000012124.17	0.0166444
ENSG00000160014	0.254133		ENSG00000115286	0.0591616		ENSG00000211896.7	0.0164356
ENSG00000174748	0.253787		ENSG00000112031	0.059024		ENSG00000285884.1	0.016424
ENSG00000019582	0.25059		ENSG00000152078	0.0589568		ENSG00000271503.6	0.0163285
ENSG00000198162	0.248514		ENSG00000105967	0.0589559		ENSG00000225972.1	0.016236
ENSG00000197903	0.246976		ENSG00000126878	0.0588041		ENSG00000278771.1	0.0162063
ENSG00000111229	0.243328		ENSG00000139921	0.0587928		ENSG00000183833.16	0.0161303
ENSG00000161016	0.242666		ENSG00000236564	0.0586765		ENSG00000234745.13	0.0161168
ENSG00000115935	0.242582		ENSG00000163625	0.0585356		ENSG00000260032.2	0.0160996
ENSG00000184640	0.241663		ENSG00000143595	0.0583574		ENSG00000175445.17	0.0160331
ENSG00000198918	0.240422		ENSG00000263266	0.0579104		ENSG00000187193.9	0.0159981
ENSG00000148908	0.236557		ENSG00000168461	0.0579024		ENSG00000187699.10	0.0159428
ENSG00000197694	0.232464		ENSG00000072310	0.0578995		ENSG00000223629.1	0.0159087
ENSG00000136156	0.232305		ENSG00000155657	0.0578946		ENSG00000159461.15	0.015874
ENSG00000147604	0.229799		ENSG00000165516	0.0578717		ENSG00000244041.7	0.015869
ENSG00000089327	0.227301		ENSG00000160741	0.0577964		ENSG00000168394.12	0.0157862
ENSG00000112306	0.22478		ENSG00000171033	0.0577575		ENSG00000182541.18	0.0157074
ENSG00000168298	0.217966		ENSG00000080822	0.0574458		ENSG00000183785.16	0.0156672
ENSG00000279483	0.216788		ENSG00000115267	0.0574206		ENSG00000156265.16	0.0156478
ENSG00000118181	0.214814		ENSG00000051108	0.0572564		ENSG00000100678.19	0.015644
ENSG00000108654	0.214474		ENSG00000111652	0.057151		ENSG00000122786.20	0.0156333
ENSG00000159023	0.213446		ENSG00000132182	0.0571068		ENSG00000163568.15	0.0156171
ENSG00000259781	0.211809		ENSG00000066926	0.0569557		ENSG00000141854.9	0.0156053
ENSG00000119801	0.211261		ENSG00000230207	0.0569111		ENSG00000082014.17	0.0155458
ENSG00000159346	0.209065		ENSG00000204227	0.0568199		ENSG00000135378.4	0.0155319
ENSG00000122643	0.206619		ENSG00000232472	0.0567238		ENSG00000104765.16	0.015506
ENSG00000116251	0.204872		ENSG00000121316	0.0566013		ENSG00000168528.12	0.0154747
ENSG00000259753	0.203451		ENSG00000121864	0.0565681		ENSG00000101439.9	0.0154672
ENSG00000142669	0.202505		ENSG00000229638	0.0565613		ENSG00000137460.10	0.0154329
ENSG00000108960	0.202452		ENSG00000236439	0.0563493		ENSG00000152229.18	0.0153733
ENSG00000198668	0.201603		ENSG00000071243	0.0558832		ENSG00000168615.13	0.0153509
ENSG00000168461	0.199438		ENSG00000267243	0.0558135		ENSG00000128335.14	0.0153248
ENSG00000250334	0.197745		ENSG00000116678	0.0556367		ENSG00000259330.3	0.0153167
ENSG00000111348	0.19757		ENSG00000162747	0.0555087		ENSG00000073792.16	0.0153055
ENSG00000233476	0.195109		ENSG00000213145	0.0554692		ENSG00000150630.4	0.0152434
ENSG00000142864	0.194718		ENSG00000219163	0.0553516		ENSG00000182487.12	0.0151953
ENSG00000157554	0.194379		ENSG00000200408	0.0552678		ENSG00000224880.1	0.0151755
ENSG00000213741	0.192209		ENSG00000199994	0.0550128		ENSG00000213625.9	0.0151678
ENSG00000063046	0.191356		ENSG00000107957	0.0549305		ENSG00000122862.5	0.0151412
ENSG00000101782	0.187943		ENSG00000201498	0.05493		ENSG00000013016.16	0.015105
ENSG00000187699	0.187432		ENSG00000141101	0.054884		ENSG00000005961.19	0.0150884
ENSG00000131171	0.182134		ENSG00000185115	0.0547957		ENSG00000139194.8	0.0150336
ENSG00000103769	0.176424		ENSG00000099860	0.0547651		ENSG00000087237.12	0.0149668
ENSG00000153147	0.175844		ENSG00000272398	0.0546722		ENSG00000072422.17	0.0149365
ENSG00000170315	0.174406		ENSG00000239998	0.0545884		ENSG00000198019.13	0.0148792
ENSG00000149177	0.174207		ENSG00000148484	0.0545692		ENSG00000025708.14	0.0148635
ENSG00000197956	0.173519		ENSG00000173083	0.054532		ENSG00000157613.11	0.0148544
ENSG00000104529	0.173512		ENSG00000180104	0.0545041		ENSG00000085265.11	0.0148508
ENSG00000149273	0.172902		ENSG00000226084	0.0544422		ENSG00000165929.13	0.0148383
ENSG00000144713	0.169953		ENSG00000164209	0.0543325		ENSG00000071051.14	0.0148217
ENSG00000165119	0.169886		ENSG00000204054	0.0542742		ENSG00000269293.3	0.0148153
ENSG00000150867	0.16754		ENSG00000197744	0.054218		ENSG00000179921.15	0.0147352
ENSG00000142541	0.166534		ENSG00000178685	0.0539634		ENSG00000138449.11	0.0146772
ENSG00000158417	0.16579		ENSG00000126822	0.0539295		ENSG00000103876.14	0.014677
ENSG00000070190	0.1651		ENSG00000159399	0.0538071		ENSG00000223865.11	0.0146727
ENSG00000138735	0.164168		ENSG00000188167	0.0537776		ENSG00000090975.14	0.01459
ENSG00000175832	0.163594		ENSG00000127152	0.0537672		ENSG00000157551.19	0.0145742
ENSG00000180628	0.163124		ENSG00000166311	0.0537291		ENSG00000127920.6	0.0145725
ENSG00000198948	0.162259		ENSG00000145632	0.0537087		ENSG00000166091.21	0.0145129
ENSG00000002586	0.16189		ENSG00000156206	0.0537042		ENSG00000106034.18	0.0144707
ENSG00000196914	0.159455		ENSG00000145431	0.0536487		ENSG00000240065.8	0.0144047
ENSG00000142634	0.159435		ENSG00000167483	0.0536323		ENSG00000197561.7	0.0144034
ENSG00000162244	0.159059		ENSG00000151500	0.0535672		ENSG00000125967.17	0.0144004
ENSG00000241343	0.156799		ENSG00000210154	0.0532459		ENSG00000167244.21	0.0143944
ENSG00000231500	0.156534		ENSG00000177409	0.0532389		ENSG00000150782.12	0.0143714
ENSG00000110880	0.156284		ENSG00000168038	0.0530584		ENSG00000071909.19	0.0143712
ENSG00000104904	0.156153		ENSG00000151789	0.0530419		ENSG00000177409.12	0.0143649
ENSG00000153179	0.155546		ENSG00000200419	0.0529405		ENSG00000228063.2	0.0143366
ENSG00000112096	0.153592		ENSG00000214078	0.0529045		ENSG00000106089.12	0.0141719
ENSG00000163041	0.152644		ENSG00000172159	0.0528627		ENSG00000172037.14	0.0141394
ENSG00000150637	0.14814		ENSG00000169129	0.0528246		ENSG00000072042.13	0.0141165
ENSG00000204287	0.147914		ENSG00000197771	0.0527845		ENSG00000183762.13	0.0140268
ENSG00000145335	0.146482		ENSG00000185432	0.0526606		ENSG00000004939.16	0.0140123
ENSG00000158578	0.146138		ENSG00000222489	0.0526238		ENSG00000261377.5	0.0139878
ENSG00000102265	0.144869		ENSG00000166046	0.0523205		ENSG00000101210.13	0.0139706
ENSG00000184702	0.144833		ENSG00000199223	0.0522846		ENSG00000287839.1	0.0139671
ENSG00000152818	0.142223		ENSG00000186395	0.0522243		ENSG00000230581.2	0.0139526
ENSG00000127603	0.140392		ENSG00000156127	0.0521407		ENSG00000090382.7	0.0139524
ENSG00000127947	0.137189		ENSG00000183826	0.0521224		ENSG00000076864.20	0.0139083
ENSG00000140988	0.137167		ENSG00000133317	0.0520031		ENSG00000148516.23	0.0138662
ENSG00000185862	0.13583		ENSG00000147862	0.0519675		ENSG00000152926.15	0.0138047
ENSG00000140105	0.135647		ENSG00000117400	0.0519192		ENSG00000152061.24	0.0137884
ENSG00000197959	0.134795		ENSG00000151503	0.051886		ENSG00000224631.4	0.0137678
ENSG00000280614	0.134731		ENSG00000141574	0.0518816		ENSG00000229754.1	0.0136336
ENSG00000133574	0.134686		ENSG00000124299	0.0517299		ENSG00000115414.21	0.0136264
ENSG00000187837	0.134683		ENSG00000138772	0.0516932		ENSG00000115457.10	0.0136263
ENSG00000133606	0.133773		ENSG00000028203	0.05166		ENSG00000104921.15	0.0136258
ENSG00000173821	0.133171		ENSG00000280434	0.0516283		ENSG00000176083.18	0.0136032
ENSG00000184602	0.130576		ENSG00000237550	0.051582		ENSG00000214960.11	0.013583
ENSG00000105835	0.129969		ENSG00000168071	0.0514879		ENSG00000119242.9	0.0135695
ENSG00000132967	0.129326		ENSG00000175806	0.0514772		ENSG00000178732.5	0.0135563
ENSG00000169756	0.129024		ENSG00000069667	0.0514332		ENSG00000269028.3	0.0135543
ENSG00000254772	0.12661		ENSG00000075914	0.051375		ENSG00000199580.1	0.0135252
ENSG00000170776	0.126138		ENSG00000141034	0.0512246		ENSG00000158457.6	0.0135154
ENSG00000063177	0.124943		ENSG00000200156	0.0510487		ENSG00000248323.7	0.0135102
ENSG00000227097	0.124832		ENSG00000100220	0.050996		ENSG00000172232.10	0.0135052
ENSG00000182718	0.124162		ENSG00000187118	0.0508344		ENSG00000183044.12	0.0135015
ENSG00000157514	0.122665		ENSG00000179456	0.0507645		ENSG00000139970.17	0.0134866
ENSG00000135486	0.121667		ENSG00000121289	0.0506717		ENSG00000167210.17	0.0134705
ENSG00000166913	0.121136		ENSG00000139370	0.0506688		ENSG00000134184.13	0.0134547
ENSG00000120727	0.121132		ENSG00000276047	0.0505764		ENSG00000272168.8	0.013447
ENSG00000197728	0.120278		ENSG00000186017	0.0505655		ENSG00000100003.18	0.013447
ENSG00000177119	0.120108		ENSG00000112561	0.0504717		ENSG00000248810.2	0.013422
ENSG00000153187	0.119499		ENSG00000152926	0.0504011		ENSG00000198168.9	0.0133975
ENSG00000082074	0.118154		ENSG00000155090	0.0503927		ENSG00000100336.18	0.0133864
ENSG00000156482	0.117609		ENSG00000166377	0.0503361		ENSG00000245532.9	0.0133762
ENSG00000203618	0.117229		ENSG00000089159	0.0503276		ENSG00000187764.12	0.0133697
ENSG00000163131	0.114803		ENSG00000107949	0.0503172		ENSG00000161940.11	0.0133312
ENSG00000164587	0.113434		ENSG00000012232	0.0501902		ENSG00000181788.4	0.0133244
ENSG00000126777	0.111865		ENSG00000168003	0.0501735		ENSG00000185201.17	0.0132877
ENSG00000170421	0.111772		ENSG00000135045	0.0500642		ENSG00000237505.8	0.0132816
ENSG00000099783	0.110283		ENSG00000158552	0.0500389		ENSG00000258526.7	0.01324
ENSG00000149781	0.108801		ENSG00000250722	0.0500299		ENSG00000117155.17	0.0132026
ENSG00000120690	0.108685		ENSG00000104915	0.0500102		ENSG00000250182.3	0.0132
ENSG00000132670	0.108394		ENSG00000281621	0.0499847		ENSG00000154380.17	0.0131125
ENSG00000104894	0.108201		ENSG00000091140	0.0499608		ENSG00000124772.12	0.0130885
ENSG00000071127	0.106233		ENSG00000187605	0.0499347		ENSG00000119862.13	0.01308
ENSG00000117592	0.105731		ENSG00000108576	0.0498974		ENSG00000202306.1	0.0130789
ENSG00000105329	0.104158		ENSG00000253676	0.0498637		ENSG00000184557.4	0.0130665
ENSG00000086232	0.104141		ENSG00000166797	0.0498578		ENSG00000216863.10	0.0130441
ENSG00000172159	0.104		ENSG00000259207	0.0498538		ENSG00000116663.11	0.0130407
ENSG00000109572	0.103303		ENSG00000119950	0.0497956		ENSG00000103148.17	0.0130241
ENSG00000105372	0.10312		ENSG00000126775	0.0497603		ENSG00000175505.11	0.0130047
ENSG00000144283	0.102701		ENSG00000118762	0.0497398		ENSG00000166741.8	0.012995
ENSG00000008517	0.102198		ENSG00000201096	0.0496557		ENSG00000162817.7	0.0129774
ENSG00000117394	0.101458		ENSG00000266714	0.0495005		ENSG00000212232.1	0.0129555
ENSG00000087365	0.100393		ENSG00000222041	0.0494817		ENSG00000159348.13	0.0129528
ENSG00000244398	0.099865		ENSG00000146830	0.0494237		ENSG00000288598.2	0.01295
ENSG00000184007	0.0993287		ENSG00000140836	0.0494119		ENSG00000171611.10	0.012927
ENSG00000103342	0.0991369		ENSG00000226221	0.0493275		ENSG00000163762.7	0.0129167
ENSG00000182899	0.0989681		ENSG00000088854	0.0492456		ENSG00000116678.20	0.0129012
ENSG00000128266	0.0988138		ENSG00000199454	0.0491969		ENSG00000166311.10	0.0128983
ENSG00000067900	0.0980052		ENSG00000124731	0.0491443		ENSG00000118271.12	0.0128074
ENSG00000060138	0.0979721		ENSG00000095637	0.049076		ENSG00000111057.11	0.0127685
ENSG00000206560	0.097783		ENSG00000119522	0.0490054		ENSG00000138722.10	0.0127682
ENSG00000060237	0.0976794		ENSG00000178852	0.0489944		ENSG00000244642.3	0.0127639
ENSG00000167461	0.0972369		ENSG00000269893	0.0487928		ENSG00000111144.10	0.0127553
ENSG00000198586	0.0966559		ENSG00000128951	0.0487859		ENSG00000110921.14	0.01275
ENSG00000162511	0.0952327		ENSG00000153914	0.0487008		ENSG00000283633.1	0.0127413
ENSG00000196262	0.0946546		ENSG00000186812	0.0486838		ENSG00000143110.12	0.0127377
ENSG00000148303	0.0942939		ENSG00000178458	0.048641		ENSG00000254614.2	0.012721
ENSG00000064601	0.0934303		ENSG00000197747	0.048572		ENSG00000169429.11	0.0127178
ENSG00000198876	0.0931637		ENSG00000081059	0.0484957		ENSG00000148346.12	0.0127167
ENSG00000170759	0.0927839		ENSG00000272053	0.0484632		ENSG00000177272.9	0.012678
ENSG00000101856	0.0924397		ENSG00000109854	0.0484579		ENSG00000077684.16	0.0126754
ENSG00000079246	0.0923488		ENSG00000114491	0.0484112		ENSG00000134198.10	0.0126455
ENSG00000129226	0.0920293		ENSG00000185104	0.0484031		ENSG00000145431.11	0.0126161
ENSG00000004939	0.0919109		ENSG00000089775	0.0483673		ENSG00000163874.11	0.0126146
ENSG00000221983	0.0906762		ENSG00000125257	0.0483489		ENSG00000100385.14	0.0126104
ENSG00000114978	0.0904751		ENSG00000278588	0.0482957		ENSG00000105717.14	0.0126005
ENSG00000149806	0.0901462		ENSG00000215302	0.0482683		ENSG00000127951.8	0.0125843
ENSG00000130830	0.088575		ENSG00000079263	0.0482621		ENSG00000220804.9	0.0125687
ENSG00000169813	0.0879423		ENSG00000153551	0.048255		ENSG00000159496.15	0.012566
ENSG00000137710	0.0876758		ENSG00000199516	0.0481986		ENSG00000105357.19	0.0125391
ENSG00000100380	0.0870608		ENSG00000137959	0.0481562		ENSG00000156206.14	0.012518
ENSG00000166750	0.0868681		ENSG00000132963	0.048115		ENSG00000162852.14	0.0125101
ENSG00000173889	0.0867557		ENSG00000135074	0.0480169		ENSG00000232065.1	0.0125044
ENSG00000161940	0.0867219		ENSG00000131042	0.0479255		ENSG00000202538.1	0.0124683
ENSG00000172757	0.0863943		ENSG00000080845	0.0478701		ENSG00000123610.5	0.0124422
ENSG00000130402	0.0863524		ENSG00000100578	0.0477272		ENSG00000185340.15	0.0124279
ENSG00000047410	0.0858828		ENSG00000227507	0.04769		ENSG00000065054.14	0.0124031
ENSG00000108946	0.0853867		ENSG00000142973	0.0476845		ENSG00000147570.10	0.0123838
ENSG00000091527	0.0851387		ENSG00000171703	0.047628		ENSG00000140451.13	0.0123762
ENSG00000122862	0.0848796		ENSG00000008952	0.0475775		ENSG00000166035.11	0.0123709
ENSG00000009307	0.0848056		ENSG00000173065	0.0475744		ENSG00000060558.4	0.0123613
ENSG00000075151	0.0847084		ENSG00000153015	0.0475392		ENSG00000106665.16	0.0123455
ENSG00000092531	0.0844654		ENSG00000105383	0.0474575		ENSG00000106211.10	0.0123339
ENSG00000092010	0.0829328		ENSG00000182923	0.047442		ENSG00000213398.8	0.0123287
ENSG00000178852	0.0828771		ENSG00000225630	0.0473201		ENSG00000266412.6	0.0123039
ENSG00000090382	0.0827358		ENSG00000185088	0.0473112		ENSG00000118513.19	0.0122962
ENSG00000110700	0.0826176		ENSG00000200795	0.0473046		ENSG00000137076.21	0.0122573
ENSG00000112977	0.0818674		ENSG00000175110	0.0472291		ENSG00000185052.13	0.0121893
ENSG00000085224	0.0818565		ENSG00000205309	0.0472225		ENSG00000136867.11	0.0121872
ENSG00000125691	0.0815627		ENSG00000007202	0.0472072		ENSG00000180628.15	0.0121828
ENSG00000081237	0.081222		ENSG00000085514	0.0471486		ENSG00000168685.15	0.0121452
ENSG00000106948	0.0812215		ENSG00000161638	0.0471409		ENSG00000196954.14	0.0121359
ENSG00000197746	0.0808692		ENSG00000166086	0.0471314		ENSG00000154114.13	0.0121328
ENSG00000123091	0.0806068		ENSG00000123384	0.0470712		ENSG00000115884.11	0.0121302
ENSG00000264462	0.0803416		ENSG00000183914	0.0469547		ENSG00000012223.13	0.0121246
ENSG00000242299	0.0802504		ENSG00000132109	0.0468005		ENSG00000146966.13	0.012116
ENSG00000131016	0.0797382		ENSG00000157349	0.0467392		ENSG00000163563.8	0.0120787
ENSG00000114942	0.0795434		ENSG00000189046	0.0467035		ENSG00000105352.10	0.0120569
ENSG00000280987	0.0787829		ENSG00000213492	0.0466989		ENSG00000154856.13	0.0120437
ENSG00000140575	0.0777528		ENSG00000004939	0.0466899		ENSG00000143363.17	0.0120221
ENSG00000183283	0.0776089		ENSG00000125868	0.0466771		ENSG00000100387.9	0.0120126
ENSG00000180667	0.0774467		ENSG00000147874	0.0466617		ENSG00000228801.6	0.0119827
ENSG00000167978	0.0769432		ENSG00000159753	0.0465991		ENSG00000100097.12	0.0119766
ENSG00000234745	0.0768662		ENSG00000125166	0.0465637		ENSG00000136732.16	0.0119695
ENSG00000168300	0.0768369		ENSG00000061794	0.0465173		ENSG00000225492.6	0.0119406
ENSG00000173193	0.0768184		ENSG00000011009	0.046464		ENSG00000235531.11	0.0119388
ENSG00000055163	0.076806		ENSG00000167766	0.0464404		ENSG00000168067.12	0.011931
ENSG00000143947	0.075375		ENSG00000101246	0.0464288		ENSG00000183726.11	0.0119301
ENSG00000127184	0.0751826		ENSG00000151690	0.0464127		ENSG00000083454.22	0.0119166
ENSG00000171345	0.0750803		ENSG00000110324	0.0463605		ENSG00000167363.14	0.0119129
ENSG00000167468	0.0750775		ENSG00000122986	0.0463178		ENSG00000153283.13	0.0119013
ENSG00000132471	0.074952		ENSG00000117228	0.0462971		ENSG00000187672.14	0.0119007
ENSG00000054654	0.0744819		ENSG00000196735	0.0462877		ENSG00000251600.8	0.0118882
ENSG00000167460	0.0744024		ENSG00000160213	0.0461967		ENSG00000089327.15	0.0118653
ENSG00000234287	0.0728474		ENSG00000244459	0.0461793		ENSG00000165092.13	0.0118571
ENSG00000162722	0.0726925		ENSG00000212609	0.0461626		ENSG00000105507.3	0.011784
ENSG00000055609	0.0725895		ENSG00000167615	0.0461601		ENSG00000187109.15	0.0117747
ENSG00000130741	0.0723398		ENSG00000163162	0.0461533		ENSG00000100095.19	0.0117637
ENSG00000186517	0.0717502		ENSG00000176208	0.0460887		ENSG00000126709.16	0.0117453
ENSG00000171863	0.0713608		ENSG00000067365	0.0460841		ENSG00000115461.5	0.0117345
ENSG00000067560	0.0710862		ENSG00000211896	0.0460495		ENSG00000176046.9	0.0117333
ENSG00000233614	0.0710398		ENSG00000157551	0.0459145		ENSG00000137757.11	0.0117329
ENSG00000159840	0.0705837		ENSG00000142102	0.0458745		ENSG00000068079.8	0.0117235
ENSG00000205038	0.0703964		ENSG00000181896	0.0458719		ENSG00000073737.17	0.0117202
ENSG00000151914	0.0697245		ENSG00000171223	0.0458517		ENSG00000154655.16	0.0117123
ENSG00000107957	0.0691728		ENSG00000170634	0.0457838		ENSG00000185551.15	0.0117056
ENSG00000165406	0.0689777		ENSG00000141232	0.0457597		ENSG00000121989.15	0.0116951
ENSG00000101109	0.0684519		ENSG00000132688	0.0455935		ENSG00000075945.13	0.0116662
ENSG00000163735	0.0678189		ENSG00000135775	0.0455902		ENSG00000258056.2	0.0116549
ENSG00000172270	0.0677805		ENSG00000178695	0.0455367		ENSG00000198736.12	0.0115638
ENSG00000179295	0.0674742		ENSG00000178694	0.0455333		ENSG00000184347.15	0.0115487
ENSG00000123240	0.0674642		ENSG00000240409	0.0455257		ENSG00000201938.1	0.0115445
ENSG00000168309	0.0674144		ENSG00000264275	0.0454542		ENSG00000173221.14	0.0115427
ENSG00000182287	0.0671746		ENSG00000119922	0.0454378		ENSG00000114805.18	0.0115421
ENSG00000187653	0.0668811		ENSG00000163154	0.0454032		ENSG00000232187.1	0.0115377
ENSG00000047849	0.0664793		ENSG00000151835	0.0453439		ENSG00000086232.13	0.0115067
ENSG00000184357	0.0662866		ENSG00000279673	0.0453397		ENSG00000212283.1	0.0114962
ENSG00000130429	0.0661608		ENSG00000240505	0.0453361		ENSG00000129295.9	0.0114911
ENSG00000070182	0.0661168		ENSG00000164323	0.0452861		ENSG00000206503.13	0.0114852
ENSG00000162852	0.0660753		ENSG00000204252	0.0452247		ENSG00000235513.2	0.0114697
ENSG00000143774	0.0660434		ENSG00000007264	0.0451943		ENSG00000140022.13	0.0114683
ENSG00000151466	0.065971		ENSG00000104765	0.0451388		ENSG00000185630.19	0.011459
ENSG00000232573	0.0657028		ENSG00000275877	0.0451049		ENSG00000122550.18	0.0114414
ENSG00000254087	0.0655648		ENSG00000108528	0.0451007		ENSG00000090924.15	0.0114311
ENSG00000109171	0.065334		ENSG00000138496	0.0450555		ENSG00000106868.17	0.0114276
ENSG00000164181	0.0651831		ENSG00000218175	0.0450307		ENSG00000130299.17	0.011406
ENSG00000119314	0.0649677		ENSG00000269293	0.045015		ENSG00000164292.13	0.0114049
ENSG00000145287	0.0648045		ENSG00000182551	0.0449982		ENSG00000188677.15	0.0113894
ENSG00000170144	0.0646095		ENSG00000057657	0.0449604		ENSG00000207322.1	0.0113894
ENSG00000034713	0.064296		ENSG00000161929	0.0449399		ENSG00000069122.19	0.0113835
ENSG00000138071	0.0641738		ENSG00000196975	0.0448857		ENSG00000240225.10	0.0113812
ENSG00000101265	0.0638899		ENSG00000106366	0.0448652		ENSG00000109016.17	0.0113658
ENSG00000235162	0.0633076		ENSG00000008513	0.0448464		ENSG00000133800.9	0.0113644
ENSG00000112335	0.0627426		ENSG00000166902	0.0447626		ENSG00000185338.7	0.0113608
ENSG00000169442	0.0623706		ENSG00000153814	0.0447543		ENSG00000154102.11	0.0113555
ENSG00000162434	0.0622857		ENSG00000185361	0.0447433		ENSG00000151789.12	0.0113506
ENSG00000145901	0.0618093		ENSG00000244687	0.0447322		ENSG00000221676.1	0.0113503
ENSG00000110367	0.0616414		ENSG00000265148	0.0447309		ENSG00000163602.11	0.0113477
ENSG00000118680	0.0613096		ENSG00000204673	0.0447184		ENSG00000146416.19	0.0113411
ENSG00000133639	0.0608536		ENSG00000135114	0.0447036		ENSG00000165233.18	0.0113305
ENSG00000166598	0.0605536		ENSG00000154380	0.0446988		ENSG00000284977.2	0.0113269
ENSG00000177200	0.0604674		ENSG00000154144	0.0444687		ENSG00000162551.14	0.011304
ENSG00000117523	0.0604059		ENSG00000181444	0.0444476		ENSG00000224152.1	0.0112726
ENSG00000185245	0.0603663		ENSG00000106733	0.0444171		ENSG00000117115.13	0.0112552
ENSG00000173812	0.0603408		ENSG00000139239	0.0443585		ENSG00000038945.15	0.0112528
ENSG00000129824	0.0602291		ENSG00000015676	0.044286		ENSG00000160862.13	0.0112518
ENSG00000128272	0.0593161		ENSG00000141854	0.044242		ENSG00000115290.10	0.0112254
ENSG00000086758	0.0592884		ENSG00000242802	0.0442348		ENSG00000135749.19	0.0112191
ENSG00000146278	0.058893		ENSG00000081237	0.0442218		ENSG00000279198.1	0.0111693
ENSG00000005249	0.0588642		ENSG00000174837	0.0441866		ENSG00000237773.7	0.0111466
ENSG00000166326	0.0587418		ENSG00000144320	0.0441789		ENSG00000237978.6	0.0111052
ENSG00000204525	0.0583807		ENSG00000113240	0.0441639		ENSG00000187391.22	0.0111031
ENSG00000077097	0.0582858		ENSG00000130713	0.0441598		ENSG00000175727.14	0.0110928
ENSG00000081320	0.058034		ENSG00000099797	0.0441433		ENSG00000081059.20	0.0110878
ENSG00000167232	0.0578761		ENSG00000115159	0.044014		ENSG00000120594.17	0.0110684
ENSG00000260342	0.0578282		ENSG00000115461	0.0439484		ENSG00000256235.3	0.0110587
ENSG00000143384	0.0577957		ENSG00000179344	0.0439106		ENSG00000111328.7	0.0110492
ENSG00000137776	0.0575901		ENSG00000231389	0.0438875		ENSG00000257764.2	0.0110479
ENSG00000084070	0.0574314		ENSG00000164031	0.0437706		ENSG00000142856.17	0.0110475
ENSG00000135218	0.0569713		ENSG00000159228	0.0437676		ENSG00000177337.8	0.0110266
ENSG00000087206	0.0568888		ENSG00000173786	0.0436645		ENSG00000135862.6	0.0110185
ENSG00000132688	0.0565976		ENSG00000118985	0.043631		ENSG00000102524.12	0.0110138
ENSG00000148175	0.0565764		ENSG00000089177	0.0436154		ENSG00000273033.2	0.0110082
ENSG00000162368	0.0565689		ENSG00000105771	0.043562		ENSG00000126217.21	0.0110019
ENSG00000153064	0.0562568		ENSG00000065243	0.0435123		ENSG00000132383.12	0.0109984
ENSG00000150593	0.0561567		ENSG00000065559	0.0434219		ENSG00000236564.1	0.0109713
ENSG00000100503	0.0561371		ENSG00000116406	0.0434096		ENSG00000129562.11	0.010968
ENSG00000184922	0.0557456		ENSG00000105810	0.0433889		ENSG00000165323.16	0.0109573
ENSG00000117713	0.0557188		ENSG00000077150	0.0432601		ENSG00000124491.16	0.010936
ENSG00000100129	0.055643		ENSG00000141401	0.0431782		ENSG00000145012.14	0.0109271
ENSG00000280441	0.0550732		ENSG00000185905	0.0431568		ENSG00000165178.9	0.0109168
ENSG00000092820	0.0549845		ENSG00000219626	0.043085		ENSG00000119655.11	0.0109116
ENSG00000102879	0.0547888		ENSG00000000460	0.0430533		ENSG00000038002.9	0.0109015
ENSG00000018408	0.0547455		ENSG00000035687	0.0430523		ENSG00000204397.9	0.0108937
ENSG00000180596	0.0545466		ENSG00000103152	0.0429747		ENSG00000138623.10	0.0108859
ENSG00000109332	0.0544457		ENSG00000243156	0.0428625		ENSG00000162614.19	0.0108792
ENSG00000138449	0.0544162		ENSG00000133742	0.0427679		ENSG00000179855.9	0.0108631
ENSG00000065613	0.0543697		ENSG00000117410	0.0427595		ENSG00000170043.12	0.0108591
ENSG00000115091	0.0542371		ENSG00000159593	0.0427548		ENSG00000204929.13	0.0108496
ENSG00000057608	0.0541568		ENSG00000136051	0.0427395		ENSG00000036448.10	0.0108489
ENSG00000257529	0.0539446		ENSG00000179021	0.0427219		ENSG00000101412.13	0.0108487
ENSG00000116560	0.0538618		ENSG00000130787	0.0427094		ENSG00000251898.1	0.0108445
ENSG00000064393	0.0535719		ENSG00000133056	0.0426346		ENSG00000177119.17	0.0108339
ENSG00000071246	0.0531613		ENSG00000182093	0.0426342		ENSG00000173110.8	0.0108246
ENSG00000115268	0.0530661		ENSG00000167112	0.0425649		ENSG00000249859.12	0.0108233
ENSG00000138758	0.0529065		ENSG00000204392	0.042557		ENSG00000108179.14	0.0108196
ENSG00000123200	0.0526624		ENSG00000079313	0.0425031		ENSG00000174837.15	0.0108191
ENSG00000167526	0.0520982		ENSG00000101079	0.0424829		ENSG00000223509.8	0.0108168
ENSG00000163563	0.0517003		ENSG00000103335	0.0424565		ENSG00000197147.15	0.0108104
ENSG00000179218	0.051272		ENSG00000108387	0.04242		ENSG00000110455.14	0.0108082
ENSG00000107438	0.0511198		ENSG00000178573	0.0423853		ENSG00000276410.4	0.0108012
ENSG00000144746	0.0510628		ENSG00000038427	0.0423809		ENSG00000143353.12	0.0107949
ENSG00000039560	0.0508056		ENSG00000017483	0.0423526		ENSG00000120903.13	0.0107796
ENSG00000169100	0.0505569		ENSG00000126216	0.042344		ENSG00000149929.16	0.0107717
ENSG00000183688	0.0492591		ENSG00000165169	0.0423341		ENSG00000226004.1	0.0107557
ENSG00000083845	0.0487987		ENSG00000107679	0.0422304		ENSG00000188191.15	0.0107257
ENSG00000026508	0.0482962		ENSG00000175040	0.0422152		ENSG00000023171.19	0.0107072
ENSG00000144674	0.0482952		ENSG00000225648	0.042196		ENSG00000162407.9	0.010682
ENSG00000135720	0.0481266		ENSG00000196205	0.0421953		ENSG00000121775.18	0.0106795
ENSG00000188677	0.0481193		ENSG00000140265	0.0421553		ENSG00000279159.1	0.0106686
ENSG00000173230	0.0479281		ENSG00000182578	0.0421249		ENSG00000207445.1	0.0106667
ENSG00000117020	0.047852		ENSG00000173457	0.0421064		ENSG00000235568.7	0.0106535
ENSG00000137312	0.0478436		ENSG00000124356	0.0420675		ENSG00000177675.9	0.010651
ENSG00000177469	0.0477397		ENSG00000141506	0.0420514		ENSG00000181036.14	0.0106471
ENSG00000164104	0.0477302		ENSG00000054282	0.0419966		ENSG00000099282.10	0.010627
ENSG00000134516	0.0475365		ENSG00000228224	0.0419587		ENSG00000123739.11	0.0106237
ENSG00000197747	0.0473396		ENSG00000199585	0.0419534		ENSG00000130176.8	0.0106219
ENSG00000198755	0.0472578		ENSG00000151726	0.0419312		ENSG00000172322.14	0.0106187
ENSG00000134333	0.0471651		ENSG00000007968	0.0419216		ENSG00000133958.13	0.0106091
ENSG00000147677	0.0470427		ENSG00000143013	0.0418856		ENSG00000115170.16	0.0106017
ENSG00000110422	0.0469979		ENSG00000130052	0.0418717		ENSG00000171051.9	0.0105985
ENSG00000198830	0.0468526		ENSG00000055147	0.0418681		ENSG00000116741.8	0.0105971
ENSG00000072135	0.0466813		ENSG00000104412	0.0418503		ENSG00000142694.7	0.0105954
ENSG00000273542	0.046641		ENSG00000136149	0.0418224		ENSG00000180354.16	0.0105867
ENSG00000213719	0.0465385		ENSG00000270722	0.0418165		ENSG00000287037.1	0.0105838
ENSG00000113013	0.0463955		ENSG00000160712	0.0417925		ENSG00000248923.1	0.0105767
ENSG00000115415	0.0461224		ENSG00000012048	0.0417755		ENSG00000225231.2	0.0105738
ENSG00000186407	0.046035		ENSG00000124181	0.041746		ENSG00000101425.14	0.0105721
ENSG00000198589	0.0460322		ENSG00000188322	0.0416761		ENSG00000173917.11	0.0105502
ENSG00000153071	0.0459637		ENSG00000173369	0.0416728		ENSG00000115271.11	0.0105392
ENSG00000140416	0.0459581		ENSG00000137642	0.0416616		ENSG00000197766.8	0.010539
ENSG00000166963	0.0459453		ENSG00000013583	0.0416066		ENSG00000066926.13	0.0105209
ENSG00000138434	0.0459179		ENSG00000206172	0.0416001		ENSG00000177628.16	0.0105209
ENSG00000143321	0.0457292		ENSG00000229754	0.0415629		ENSG00000226950.8	0.0105179
ENSG00000109272	0.0453795		ENSG00000188342	0.0415256		ENSG00000177076.6	0.0104982
ENSG00000106052	0.0451461		ENSG00000008517	0.0414954		ENSG00000185245.8	0.0104978
ENSG00000264063	0.0449219		ENSG00000252942	0.0414832		ENSG00000249042.6	0.0104927
ENSG00000184260	0.0447982		ENSG00000165757	0.0413875		ENSG00000261716.2	0.0104844
ENSG00000148773	0.0447563		ENSG00000137878	0.0413759		ENSG00000006071.16	0.0104778
ENSG00000241978	0.0447551		ENSG00000200312	0.041353		ENSG00000089169.15	0.0104448
ENSG00000189403	0.0447244		ENSG00000179588	0.0412749		ENSG00000151623.15	0.0104256
ENSG00000170271	0.0444222		ENSG00000136935	0.0412561		ENSG00000236304.1	0.0104197
ENSG00000105640	0.0444108		ENSG00000198618	0.0412218		ENSG00000196517.13	0.0104156
ENSG00000119950	0.0441681		ENSG00000198223	0.0411944		ENSG00000226816.3	0.0104091
ENSG00000183508	0.0439818		ENSG00000188820	0.0411914		ENSG00000258590.5	0.0104042
ENSG00000233927	0.0437183		ENSG00000198157	0.0411747		ENSG00000035720.8	0.0103885
ENSG00000138326	0.0433818		ENSG00000109323	0.0411599		ENSG00000056558.11	0.0103815
ENSG00000103657	0.0432198		ENSG00000143553	0.0411366		ENSG00000144560.15	0.0103728
ENSG00000213626	0.043106		ENSG00000015532	0.0410329		ENSG00000133710.16	0.0103699
ENSG00000117091	0.0428836		ENSG00000196549	0.0410244		ENSG00000183665.5	0.0103697
ENSG00000118855	0.0427761		ENSG00000135218	0.0409948		ENSG00000147454.14	0.0103526
ENSG00000278828	0.0427515		ENSG00000147894	0.0409824		ENSG00000159346.13	0.0103526
ENSG00000136942	0.0427176		ENSG00000140464	0.0409667		ENSG00000086300.16	0.0103223
ENSG00000084234	0.0425701		ENSG00000137955	0.040944		ENSG00000205155.8	0.0103211
ENSG00000092964	0.0425583		ENSG00000065491	0.0409308		ENSG00000151023.17	0.0103037
ENSG00000168769	0.0424929		ENSG00000028277	0.0408738		ENSG00000113721.14	0.0103031
ENSG00000124795	0.0424865		ENSG00000120688	0.0408722		ENSG00000144485.11	0.0102908
ENSG00000161405	0.0423469		ENSG00000159199	0.0408554		ENSG00000157601.15	0.0102888
ENSG00000130592	0.0423399		ENSG00000136045	0.0408391		ENSG00000007372.24	0.0102868
ENSG00000108953	0.0421092		ENSG00000173852	0.040809		ENSG00000113578.18	0.0102781
ENSG00000228474	0.0419293		ENSG00000141556	0.0407928		ENSG00000267107.8	0.0102668
ENSG00000146731	0.0418785		ENSG00000103202	0.0407401		ENSG00000107438.9	0.0102637
ENSG00000115652	0.0418457		ENSG00000180900	0.0407365		ENSG00000092531.10	0.0102505
ENSG00000079308	0.0416892		ENSG00000154059	0.0407259		ENSG00000160013.9	0.0102484
ENSG00000115677	0.0414179		ENSG00000164576	0.040705		ENSG00000025039.15	0.0102251
ENSG00000169714	0.0413924		ENSG00000175893	0.0406655		ENSG00000185736.16	0.0102232
ENSG00000076770	0.0413452		ENSG00000178104	0.0406622		ENSG00000223519.8	0.0101949
ENSG00000131018	0.0405728		ENSG00000077235	0.0406607		ENSG00000246859.3	0.0101858
ENSG00000213934	0.040546		ENSG00000185947	0.0405824		ENSG00000265148.6	0.0101736
ENSG00000072786	0.0404199		ENSG00000146386	0.0405764		ENSG00000170525.21	0.0101721
ENSG00000278705	0.0404056		ENSG00000079999	0.0405576		ENSG00000120217.14	0.0101685
ENSG00000119917	0.0401282		ENSG00000187098	0.0405166		ENSG00000204287.14	0.0101506
ENSG00000148700	0.0399825		ENSG00000166446	0.0404947		ENSG00000254786.1	0.0101439
ENSG00000104763	0.0398284		ENSG00000254614	0.040479		ENSG00000111261.14	0.01013
ENSG00000138722	0.0393515		ENSG00000176788	0.0404626		ENSG00000162722.9	0.0101297
ENSG00000163466	0.0392636		ENSG00000219507	0.0404601		ENSG00000258561.2	0.0101077
ENSG00000277075	0.0392549		ENSG00000244642	0.0404371		ENSG00000100345.22	0.0101022
ENSG00000223865	0.0391316		ENSG00000162367	0.0404345		ENSG00000112280.18	0.0100929
ENSG00000206503	0.0390492		ENSG00000273841	0.0404321		ENSG00000149489.9	0.010089
ENSG00000150753	0.0388407		ENSG00000163412	0.0403979		ENSG00000137198.10	0.0100839
ENSG00000123739	0.0387977		ENSG00000100225	0.0403648		ENSG00000166523.8	0.0100719
ENSG00000108349	0.0387618		ENSG00000154917	0.0403347		ENSG00000272602.6	0.010071
ENSG00000203747	0.0387043		ENSG00000185722	0.0402955		ENSG00000187741.15	0.0100698
ENSG00000147140	0.0385681		ENSG00000269556	0.0402928		ENSG00000188906.17	0.0100689
ENSG00000174485	0.0381996		ENSG00000169083	0.0402734		ENSG00000240849.11	0.0100458
ENSG00000179144	0.0374496		ENSG00000160799	0.0402281		ENSG00000288046.1	0.0100364
ENSG00000054118	0.0370187		ENSG00000136631	0.0402201		ENSG00000173812.11	0.0100316
ENSG00000151702	0.0368166		ENSG00000153214	0.0401987		ENSG00000248516.1	0.0100163
ENSG00000211592	0.0367931		ENSG00000101473	0.0401482		ENSG00000187608.10	0.00999695
ENSG00000185989	0.0365358		ENSG00000240445	0.040114		ENSG00000117245.13	0.00999424
ENSG00000126653	0.0364984		ENSG00000075790	0.0400939		ENSG00000124762.14	0.00998829
ENSG00000114353	0.0364759		ENSG00000102309	0.0400463		ENSG00000225101.6	0.00998096
ENSG00000181222	0.0364353		ENSG00000181381	0.0400274		ENSG00000128245.15	0.00996978
ENSG00000158856	0.0360645		ENSG00000227057	0.0399585		ENSG00000196876.18	0.0099652
ENSG00000215472	0.0359506		ENSG00000136478	0.0399484		ENSG00000134668.12	0.00995568
ENSG00000205413	0.0358671		ENSG00000278771	0.0399319		ENSG00000117592.9	0.00991501
ENSG00000197043	0.0358291		ENSG00000127252	0.03992		ENSG00000070371.16	0.00990039
ENSG00000148730	0.0356177		ENSG00000104774	0.0398906		ENSG00000103723.17	0.0098829
ENSG00000096060	0.0355152		ENSG00000102245	0.0398691		ENSG00000276368.2	0.00987604
ENSG00000158711	0.035473		ENSG00000013306	0.0398606		ENSG00000188761.13	0.00987089
ENSG00000088986	0.0354026		ENSG00000169220	0.0398195		ENSG00000141338.14	0.00986912
ENSG00000233276	0.0354015		ENSG00000169247	0.0398149		ENSG00000185015.8	0.0098684
ENSG00000125971	0.0353606		ENSG00000119636	0.0398071		ENSG00000073711.11	0.00985066
ENSG00000140022	0.0353325		ENSG00000134107	0.0397683		ENSG00000188493.15	0.00984818
ENSG00000170889	0.0351567		ENSG00000089127	0.0397087		ENSG00000134013.16	0.00984524
ENSG00000213442	0.0351119		ENSG00000115128	0.0397025		ENSG00000254006.5	0.0098421
ENSG00000038427	0.0349975		ENSG00000165704	0.0396946		ENSG00000171476.22	0.0098358
ENSG00000133789	0.0349974		ENSG00000264618	0.039651		ENSG00000148225.16	0.00981933
ENSG00000108424	0.0348915		ENSG00000064687	0.0396342		ENSG00000273151.1	0.00981669
ENSG00000082146	0.034675		ENSG00000151612	0.0395399		ENSG00000250462.8	0.00981473
ENSG00000163374	0.0345156		ENSG00000115232	0.0395379		ENSG00000118508.5	0.00981343
ENSG00000157654	0.0343978		ENSG00000185222	0.0394378		ENSG00000154319.16	0.00981254
ENSG00000178458	0.0343065		ENSG00000053524	0.0393362		ENSG00000286162.2	0.00980288
ENSG00000163682	0.0342151		ENSG00000200558	0.0392152		ENSG00000236279.7	0.00980238
ENSG00000186635	0.0342089		ENSG00000179361	0.0391782		ENSG00000236397.3	0.00979951
ENSG00000164754	0.0341731		ENSG00000165637	0.0391461		ENSG00000198589.14	0.00978871
ENSG00000204843	0.0337567		ENSG00000074266	0.0391174		ENSG00000135720.13	0.00978631
ENSG00000114867	0.0337232		ENSG00000125863	0.0391018		ENSG00000067167.8	0.00977862
ENSG00000105701	0.0337089		ENSG00000185920	0.0390506		ENSG00000148908.15	0.00977254
ENSG00000010278	0.0336674		ENSG00000197563	0.0390352		ENSG00000267508.6	0.00976953
ENSG00000261371	0.03363		ENSG00000070423	0.0390009		ENSG00000184792.16	0.00976849
ENSG00000134954	0.0336122		ENSG00000114541	0.0389921		ENSG00000179869.15	0.00976758
ENSG00000111644	0.033456		ENSG00000083535	0.0389801		ENSG00000288670.1	0.00975667
ENSG00000177324	0.0333002		ENSG00000102524	0.0389704		ENSG00000221792.1	0.00975505
ENSG00000257923	0.0332237		ENSG00000130303	0.0389587		ENSG00000138018.18	0.00975426
ENSG00000165929	0.0332219		ENSG00000007237	0.0389378		ENSG00000169508.7	0.00975142
ENSG00000143799	0.033107		ENSG00000138735	0.0388954		ENSG00000160991.17	0.00974797
ENSG00000147394	0.0329862		ENSG00000275379	0.0388441		ENSG00000019549.13	0.00974158
ENSG00000131149	0.0329194		ENSG00000155368	0.0388411		ENSG00000235453.11	0.00973834
ENSG00000110841	0.032873		ENSG00000204104	0.0388153		ENSG00000227165.9	0.00972983
ENSG00000197102	0.03271		ENSG00000125375	0.0388035		ENSG00000167645.17	0.00972737
ENSG00000174718	0.0326047		ENSG00000237973	0.0387665		ENSG00000134627.12	0.00972551
ENSG00000009954	0.0325297		ENSG00000135677	0.038749		ENSG00000082781.12	0.00972337
ENSG00000123338	0.0324535		ENSG00000137393	0.0387392		ENSG00000256618.3	0.00971469
ENSG00000278272	0.0323474		ENSG00000115942	0.038731		ENSG00000258732.1	0.00969938
ENSG00000115165	0.0323278		ENSG00000198805	0.0387135		ENSG00000138642.15	0.0096992
ENSG00000049323	0.0322564		ENSG00000170037	0.0386641		ENSG00000166444.19	0.0096806
ENSG00000005339	0.0321322		ENSG00000143198	0.0386568		ENSG00000196449.4	0.00967158
ENSG00000073921	0.0321136		ENSG00000198876	0.0386356		ENSG00000123700.5	0.0096675
ENSG00000119922	0.0319833		ENSG00000072849	0.0386189		ENSG00000135929.9	0.00966591
ENSG00000135387	0.0319468		ENSG00000178381	0.0385603		ENSG00000123136.15	0.00966308
ENSG00000125037	0.0317126		ENSG00000138031	0.0384983		ENSG00000159450.12	0.00966282
ENSG00000196419	0.0316805		ENSG00000184574	0.0384694		ENSG00000229932.3	0.00966061
ENSG00000168685	0.0316427		ENSG00000197582	0.0384356		ENSG00000159713.11	0.00964949
ENSG00000166783	0.0315404		ENSG00000106299	0.0383644		ENSG00000138496.17	0.00964817
ENSG00000128849	0.0314797		ENSG00000102901	0.038355		ENSG00000251230.6	0.00964641
ENSG00000221823	0.0314273		ENSG00000139211	0.0383388		ENSG00000176907.5	0.00961369
ENSG00000111057	0.0313396		ENSG00000158773	0.0383253		ENSG00000202111.1	0.00961208
ENSG00000137309	0.0312955		ENSG00000183011	0.0382913		ENSG00000178607.17	0.00959657
ENSG00000072736	0.0312682		ENSG00000104331	0.0382464		ENSG00000160917.15	0.0095956
ENSG00000078304	0.0311778		ENSG00000248923	0.0382367		ENSG00000171295.13	0.00959555
ENSG00000169554	0.0310543		ENSG00000097021	0.0382114		ENSG00000246705.4	0.00958391
ENSG00000188229	0.0308693		ENSG00000200839	0.038211		ENSG00000111796.4	0.00957547
ENSG00000161011	0.0308593		ENSG00000115085	0.0381867		ENSG00000139597.18	0.0095723
ENSG00000184110	0.0307929		ENSG00000105971	0.0381562		ENSG00000072657.10	0.00957128
ENSG00000171858	0.0306984		ENSG00000167363	0.0381479		ENSG00000166123.14	0.00956776
ENSG00000141298	0.0305887		ENSG00000060749	0.0380719		ENSG00000013364.19	0.00956591
ENSG00000107290	0.0305793		ENSG00000052723	0.0380655		ENSG00000077984.6	0.00956293
ENSG00000104067	0.0305771		ENSG00000185215	0.0380578		ENSG00000172331.12	0.00955315
ENSG00000160710	0.030566		ENSG00000065054	0.0380517		ENSG00000008277.15	0.00954925
ENSG00000171634	0.0305018		ENSG00000167721	0.0380379		ENSG00000131711.15	0.00954457
ENSG00000088832	0.0304354		ENSG00000166347	0.0380369		ENSG00000138744.16	0.00953787
ENSG00000081189	0.0303443		ENSG00000103502	0.0380177		ENSG00000167468.18	0.00953125
ENSG00000082641	0.0302692		ENSG00000196743	0.038006		ENSG00000176273.15	0.00952982
ENSG00000071051	0.0302152		ENSG00000090470	0.0379766		ENSG00000250312.8	0.00952724
ENSG00000254614	0.0301465		ENSG00000124635	0.0379661		ENSG00000247735.2	0.00952479
ENSG00000127022	0.0301221		ENSG00000196693	0.0379622		ENSG00000130203.10	0.00951651
ENSG00000177156	0.030112		ENSG00000264169	0.0379542		ENSG00000138606.19	0.00950976
ENSG00000175582	0.0300504		ENSG00000133246	0.0379453		ENSG00000164087.8	0.00950484
ENSG00000168918	0.0298804		ENSG00000161813	0.0379444		ENSG00000276141.4	0.00949952
ENSG00000064666	0.0298496		ENSG00000166024	0.0379012		ENSG00000233276.8	0.00949654
ENSG00000166501	0.0298145		ENSG00000149792	0.0378479		ENSG00000240869.3	0.00948751
ENSG00000216490	0.0297397		ENSG00000105369	0.0378249		ENSG00000086570.13	0.00948439
ENSG00000173210	0.0296469		ENSG00000104324	0.0378118		ENSG00000157554.19	0.00946478
ENSG00000175567	0.0296328		ENSG00000175348	0.037767		ENSG00000164045.12	0.0094625
ENSG00000204472	0.0296294		ENSG00000213866	0.0377637		ENSG00000163072.16	0.00945742
ENSG00000166340	0.0295227		ENSG00000141376	0.0377534		ENSG00000205639.12	0.00945395
ENSG00000131051	0.0294981		ENSG00000132334	0.0377458		ENSG00000105429.13	0.00944888
ENSG00000113558	0.0294239		ENSG00000143870	0.0377119		ENSG00000198468.9	0.00944552
ENSG00000110934	0.029298		ENSG00000015479	0.0377045		ENSG00000100365.16	0.00944205
ENSG00000103994	0.0292203		ENSG00000171316	0.0376796		ENSG00000197465.14	0.00943823
ENSG00000172349	0.0292113		ENSG00000151247	0.0376613		ENSG00000112977.16	0.00943712
ENSG00000149212	0.0291951		ENSG00000170581	0.0376294		ENSG00000101004.15	0.00943683
ENSG00000011052	0.0291828		ENSG00000146416	0.0375989		ENSG00000106404.14	0.00943536
ENSG00000169926	0.0291818		ENSG00000138439	0.0375902		ENSG00000169704.5	0.009427
ENSG00000173473	0.0291384		ENSG00000141469	0.0375325		ENSG00000135334.9	0.00942587
ENSG00000198176	0.0290561		ENSG00000123636	0.0375153		ENSG00000162496.9	0.00942484
ENSG00000133816	0.0290232		ENSG00000124588	0.0375128		ENSG00000196092.14	0.00942296
ENSG00000276368	0.0289957		ENSG00000162929	0.0375109		ENSG00000171408.14	0.00941891
ENSG00000143761	0.0289411		ENSG00000185608	0.0374303		ENSG00000175764.16	0.00941429
ENSG00000144468	0.0288789		ENSG00000138688	0.037426		ENSG00000287080.2	0.00941186
ENSG00000059728	0.028755		ENSG00000140848	0.0374066		ENSG00000275131.3	0.0094108
ENSG00000115461	0.0287443		ENSG00000100902	0.0373572		ENSG00000113657.13	0.00940672
ENSG00000136231	0.0286846		ENSG00000151023	0.0373528		ENSG00000173848.19	0.00940395
ENSG00000134352	0.0286635		ENSG00000166900	0.037339		ENSG00000069399.15	0.00938284
ENSG00000130255	0.028623		ENSG00000183621	0.0373322		ENSG00000196787.3	0.00937238
ENSG00000104964	0.0286099		ENSG00000146592	0.0373237		ENSG00000105808.18	0.00937089
ENSG00000144028	0.0285804		ENSG00000013016	0.03732		ENSG00000088899.16	0.00936706
ENSG00000124151	0.0285787		ENSG00000168309	0.0372881		ENSG00000163803.13	0.00935405
ENSG00000275126	0.0284608		ENSG00000026508	0.0372861		ENSG00000168209.6	0.00934732
ENSG00000144381	0.0283886		ENSG00000104853	0.037283		ENSG00000170323.9	0.00934727
ENSG00000100393	0.0282792		ENSG00000060558	0.0372686		ENSG00000280852.2	0.00934657
ENSG00000130227	0.028252		ENSG00000262074	0.0372134		ENSG00000035862.12	0.00934059
ENSG00000100201	0.028184		ENSG00000028310	0.037203		ENSG00000167880.8	0.00933365
ENSG00000177565	0.0281401		ENSG00000172765	0.0371811		ENSG00000119535.18	0.00933216
ENSG00000189067	0.0280881		ENSG00000183648	0.0371681		ENSG00000237419.1	0.0093316
ENSG00000153310	0.0280089		ENSG00000277443	0.0371529		ENSG00000178445.10	0.00933002
ENSG00000084754	0.02798		ENSG00000118518	0.0370676		ENSG00000254469.9	0.00932297
ENSG00000008952	0.0279217		ENSG00000103005	0.037052		ENSG00000260592.1	0.0093181
ENSG00000171552	0.0277793		ENSG00000113595	0.0370176		ENSG00000114541.15	0.00931186
ENSG00000132819	0.0276621		ENSG00000122484	0.0369908		ENSG00000187513.9	0.00930959
ENSG00000087074	0.0275428		ENSG00000197170	0.0369905		ENSG00000166963.13	0.00930438
ENSG00000143622	0.0275413		ENSG00000163249	0.0369731		ENSG00000150712.11	0.00929312
ENSG00000139218	0.0274998		ENSG00000121022	0.0369701		ENSG00000205981.8	0.00929234
ENSG00000255508	0.0274823		ENSG00000088992	0.0369568		ENSG00000215039.7	0.00929002
ENSG00000005483	0.0274367		ENSG00000079616	0.0369553		ENSG00000166206.15	0.00928978
ENSG00000166974	0.0272545		ENSG00000110497	0.0369398		ENSG00000156642.17	0.00927857
ENSG00000172331	0.0271721		ENSG00000158062	0.0369376		ENSG00000163131.12	0.00927767
ENSG00000198836	0.0271542		ENSG00000230979	0.0369233		ENSG00000243029.3	0.00927203
ENSG00000123349	0.0270895		ENSG00000168283	0.0369212		ENSG00000168309.18	0.00925659
ENSG00000165168	0.0270478		ENSG00000165879	0.0369204		ENSG00000112096.19	0.00924583
ENSG00000101972	0.0270354		ENSG00000112763	0.0369202		ENSG00000130429.15	0.00924278
ENSG00000117724	0.0269797		ENSG00000120860	0.0369198		ENSG00000258422.5	0.00923542
ENSG00000135316	0.0269279		ENSG00000244398	0.0369145		ENSG00000137225.13	0.0092246
ENSG00000136238	0.0268918		ENSG00000131446	0.0368678		ENSG00000115896.16	0.00922382
ENSG00000153201	0.0268221		ENSG00000210174	0.0368674		ENSG00000287097.1	0.00922208
ENSG00000205609	0.0267768		ENSG00000134326	0.0368611		ENSG00000113389.16	0.0092179
ENSG00000069275	0.0267608		ENSG00000158615	0.0367815		ENSG00000117394.24	0.00921328
ENSG00000131711	0.0267296		ENSG00000141524	0.0367748		ENSG00000169946.14	0.00920794
ENSG00000180370	0.0267275		ENSG00000258890	0.0367508		ENSG00000097021.20	0.00920655
ENSG00000132341	0.0265895		ENSG00000183520	0.0367483		ENSG00000198826.11	0.00919707
ENSG00000078369	0.0264633		ENSG00000128881	0.0367471		ENSG00000188037.13	0.00919253
ENSG00000196235	0.0263714		ENSG00000278828	0.0367252		ENSG00000168016.15	0.00918614
ENSG00000083799	0.0262778		ENSG00000165175	0.036722		ENSG00000026559.14	0.00918535
ENSG00000184678	0.0262338		ENSG00000171611	0.0367131		ENSG00000108622.11	0.00918462
ENSG00000198898	0.0261954		ENSG00000111335	0.0366888		ENSG00000041353.10	0.00918311
ENSG00000153815	0.0261613		ENSG00000233927	0.0366611		ENSG00000165434.8	0.00918291
ENSG00000153827	0.0261572		ENSG00000129128	0.0366244		ENSG00000277072.5	0.00917951
ENSG00000198959	0.0261283		ENSG00000163428	0.0366034		ENSG00000158869.11	0.00917476
ENSG00000123144	0.0261095		ENSG00000103326	0.0365675		ENSG00000254810.1	0.0091707
ENSG00000122122	0.0259775		ENSG00000205707	0.0365418		ENSG00000204136.12	0.0091706
ENSG00000096746	0.0259186		ENSG00000129055	0.0365035		ENSG00000281383.1	0.00915951
ENSG00000105993	0.0259047		ENSG00000270055	0.0365001		ENSG00000189057.11	0.00915343
ENSG00000066926	0.0258838		ENSG00000068394	0.0364951		ENSG00000213339.9	0.00915116
ENSG00000138398	0.0257364		ENSG00000165392	0.0364399		ENSG00000207523.1	0.00914957
ENSG00000187555	0.0256593		ENSG00000104960	0.0364063		ENSG00000171159.5	0.00914094
ENSG00000157601	0.0256553		ENSG00000164483	0.0363997		ENSG00000273703.2	0.00913641
ENSG00000111913	0.0255361		ENSG00000168303	0.0362706		ENSG00000164675.11	0.00913164
ENSG00000083896	0.0255325		ENSG00000172086	0.0362196		ENSG00000196407.12	0.00913034
ENSG00000203812	0.025392		ENSG00000011566	0.0361281		ENSG00000196126.11	0.00912597
ENSG00000185650	0.0253918		ENSG00000225205	0.036094		ENSG00000263968.2	0.00910581
ENSG00000111142	0.0252161		ENSG00000103876	0.0360757		ENSG00000105655.19	0.0091017
ENSG00000167986	0.0252154		ENSG00000225528	0.0360508		ENSG00000105220.17	0.00910045
ENSG00000229807	0.0252013		ENSG00000023330	0.0360384		ENSG00000242808.10	0.00909014
ENSG00000155629	0.0251691		ENSG00000229474	0.0360205		ENSG00000228203.7	0.00908887
ENSG00000169504	0.0250289		ENSG00000140743	0.0360183		ENSG00000137857.18	0.00908073
ENSG00000171681	0.025018		ENSG00000198089	0.0360048		ENSG00000267041.6	0.00907509
ENSG00000173542	0.0249994		ENSG00000133106	0.0359721		ENSG00000131067.17	0.00907127
ENSG00000054267	0.0249683		ENSG00000104814	0.0359278		ENSG00000196233.14	0.00906094
ENSG00000136732	0.0249297		ENSG00000148346	0.0359253		ENSG00000171533.12	0.00905715
ENSG00000116489	0.0247959		ENSG00000185305	0.0359223		ENSG00000105854.13	0.00905062
ENSG00000172794	0.0247737		ENSG00000144357	0.0359101		ENSG00000287733.1	0.0090361
ENSG00000163840	0.024673		ENSG00000105321	0.0359069		ENSG00000167136.7	0.00903062
ENSG00000065809	0.0245963		ENSG00000122033	0.0359061		ENSG00000197837.3	0.00902627
ENSG00000101347	0.0245917		ENSG00000182732	0.0358658		ENSG00000010319.7	0.0090262
ENSG00000124098	0.0245627		ENSG00000166523	0.0358351		ENSG00000137752.24	0.00902582
ENSG00000133106	0.0244426		ENSG00000198682	0.0358291		ENSG00000078401.7	0.00900908
ENSG00000142657	0.0244263		ENSG00000152689	0.0358257		ENSG00000167851.15	0.00900423
ENSG00000116288	0.0243018		ENSG00000129625	0.0357824		ENSG00000117318.9	0.00900163
ENSG00000274267	0.0242711		ENSG00000177076	0.0357043		ENSG00000170370.12	0.00899849
ENSG00000137959	0.0242584		ENSG00000155846	0.0356574		ENSG00000104267.10	0.0089921
ENSG00000133069	0.024215		ENSG00000117697	0.0356228		ENSG00000178462.12	0.00898467
ENSG00000140259	0.0241741		ENSG00000110651	0.035617		ENSG00000082397.18	0.00898445
ENSG00000152518	0.0241263		ENSG00000153006	0.0355899		ENSG00000074855.11	0.00898131
ENSG00000113712	0.024036		ENSG00000244041	0.0355772		ENSG00000280206.1	0.00897258
ENSG00000253729	0.0240146		ENSG00000175066	0.0355267		ENSG00000059804.16	0.00896806
ENSG00000100592	0.0240142		ENSG00000147872	0.0355098		ENSG00000261008.7	0.00896696
ENSG00000111716	0.0239491		ENSG00000014641	0.0354972		ENSG00000215424.10	0.0089642
ENSG00000073614	0.0238194		ENSG00000198901	0.0354411		ENSG00000259834.1	0.00895878
ENSG00000165025	0.0236974		ENSG00000177311	0.0354299		ENSG00000226435.10	0.00895876
ENSG00000232187	0.0236968		ENSG00000173933	0.0354048		ENSG00000182048.11	0.0089565
ENSG00000169398	0.0236488		ENSG00000132478	0.0353992		ENSG00000230291.5	0.00895359
ENSG00000100614	0.0234706		ENSG00000198851	0.0353855		ENSG00000196735.13	0.00895027
ENSG00000184792	0.0234469		ENSG00000149177	0.0353772		ENSG00000258628.1	0.00894412
ENSG00000107863	0.0234422		ENSG00000099260	0.0353661		ENSG00000161642.18	0.00894303
ENSG00000059804	0.0234342		ENSG00000105176	0.0353586		ENSG00000143153.13	0.00893558
ENSG00000108846	0.0233204		ENSG00000177879	0.0353536		ENSG00000102466.16	0.00893343
ENSG00000079819	0.0232692		ENSG00000121486	0.0353355		ENSG00000109061.10	0.00893321
ENSG00000145703	0.023179		ENSG00000275023	0.035314		ENSG00000188820.13	0.00892956
ENSG00000140299	0.0231617		ENSG00000240225	0.0352838		ENSG00000131584.19	0.00891666
ENSG00000081059	0.0231285		ENSG00000214941	0.0352768		ENSG00000183347.15	0.00890457
ENSG00000159388	0.0230793		ENSG00000210077	0.0352727		ENSG00000105404.11	0.00890346
ENSG00000125354	0.0230782		ENSG00000149179	0.0352133		ENSG00000257704.4	0.0089031
ENSG00000017797	0.0229045		ENSG00000114520	0.035196		ENSG00000130349.10	0.00889386
ENSG00000106263	0.0227797		ENSG00000163545	0.0351436		ENSG00000103051.20	0.00889277
ENSG00000122786	0.0226964		ENSG00000138185	0.035132		ENSG00000120738.8	0.00888623
ENSG00000132475	0.0226512		ENSG00000202538	0.0351152		ENSG00000111897.7	0.00888245
ENSG00000160007	0.022629		ENSG00000154582	0.0351135		ENSG00000223960.7	0.00888024
ENSG00000105373	0.0226082		ENSG00000152620	0.0351026		ENSG00000165716.11	0.00888015
ENSG00000092199	0.0225784		ENSG00000184678	0.0350903		ENSG00000132591.12	0.00887931
ENSG00000198648	0.0225374		ENSG00000148690	0.0350509		ENSG00000112984.12	0.00887336
ENSG00000078674	0.0225346		ENSG00000142798	0.0350506		ENSG00000148498.16	0.00887182
ENSG00000105401	0.0225003		ENSG00000164548	0.0350183		ENSG00000248472.8	0.00886415
ENSG00000198399	0.0224821		ENSG00000226564	0.0350129		ENSG00000197461.13	0.00885505
ENSG00000162191	0.0224754		ENSG00000182199	0.0350021		ENSG00000255491.3	0.00884641
ENSG00000102241	0.0224688		ENSG00000165309	0.0349868		ENSG00000200314.1	0.00884566
ENSG00000145833	0.0223435		ENSG00000142166	0.0349836		ENSG00000215022.7	0.00884563
ENSG00000109670	0.0223254		ENSG00000159210	0.0349728		ENSG00000119866.22	0.00883164
ENSG00000113141	0.022325		ENSG00000122696	0.0349676		ENSG00000096996.16	0.00883139
ENSG00000117614	0.022255		ENSG00000274641	0.0349599		ENSG00000245651.3	0.00882857
ENSG00000108055	0.0222181		ENSG00000023191	0.0349592		ENSG00000150471.17	0.00882274
ENSG00000275023	0.0222037		ENSG00000103313	0.0349567		ENSG00000171840.13	0.00882259
ENSG00000143401	0.0221866		ENSG00000181610	0.0349566		ENSG00000111728.11	0.00882186
ENSG00000269900	0.0221828		ENSG00000117640	0.0349472		ENSG00000176406.23	0.00881912
ENSG00000127951	0.0221772		ENSG00000182827	0.0348455		ENSG00000145287.11	0.00881147
ENSG00000159216	0.0221431		ENSG00000223519	0.0348227		ENSG00000065057.9	0.00881124
ENSG00000185262	0.0221359		ENSG00000109390	0.0348004		ENSG00000196502.12	0.00880978
ENSG00000126261	0.0220967		ENSG00000129187	0.0347991		ENSG00000126264.10	0.00880941
ENSG00000119862	0.0220437		ENSG00000198792	0.0347594		ENSG00000188157.15	0.00880899
ENSG00000223609	0.0220196		ENSG00000119669	0.0347547		ENSG00000090266.13	0.00880323
ENSG00000125257	0.0219368		ENSG00000105507	0.0347417		ENSG00000128218.8	0.00879772
ENSG00000205246	0.021898		ENSG00000072110	0.0347344		ENSG00000225377.6	0.00879602
ENSG00000128989	0.0218915		ENSG00000117362	0.0347325		ENSG00000184226.15	0.00879516
ENSG00000076108	0.0216367		ENSG00000118193	0.0347124		ENSG00000140836.17	0.00878372
ENSG00000067167	0.0216344		ENSG00000169193	0.0347108		ENSG00000144218.21	0.00877743
ENSG00000085733	0.0215663		ENSG00000119138	0.0346271		ENSG00000113658.18	0.00877702
ENSG00000114541	0.0215585		ENSG00000207392	0.0346141		ENSG00000153904.21	0.0087726
ENSG00000113810	0.0214726		ENSG00000132128	0.0346064		ENSG00000173702.7	0.00877166
ENSG00000044115	0.0214265		ENSG00000157181	0.0345967		ENSG00000135617.4	0.00875648
ENSG00000158195	0.0213046		ENSG00000120278	0.0345461		ENSG00000179820.16	0.00875265
ENSG00000119242	0.0212992		ENSG00000143379	0.0345298		ENSG00000232859.10	0.00874813
ENSG00000164346	0.0211407		ENSG00000158406	0.0345184		ENSG00000140374.16	0.00874787
ENSG00000101558	0.021109		ENSG00000202058	0.0345178		ENSG00000030419.17	0.00874637
ENSG00000067082	0.0210995		ENSG00000137101	0.0344865		ENSG00000116117.18	0.00874239
ENSG00000116701	0.0210882		ENSG00000186470	0.0344671		ENSG00000168461.13	0.00872521
ENSG00000149311	0.0210492		ENSG00000125304	0.0344257		ENSG00000102575.13	0.00870589
ENSG00000136450	0.0210351		ENSG00000137200	0.0344156		ENSG00000178573.7	0.00869685
ENSG00000179010	0.0210347		ENSG00000165502	0.0344128		ENSG00000278828.1	0.00868875
ENSG00000166086	0.0210126		ENSG00000197024	0.0344058		ENSG00000152583.13	0.00868202
ENSG00000108848	0.0209929		ENSG00000107959	0.0343935		ENSG00000281706.3	0.00868164
ENSG00000134318	0.0209656		ENSG00000134744	0.0343879		ENSG00000227879.2	0.00868092
ENSG00000118971	0.0209493		ENSG00000253341	0.0343647		ENSG00000005187.12	0.00867235
ENSG00000116016	0.0209447		ENSG00000166200	0.0343587		ENSG00000264964.2	0.00867028
ENSG00000091622	0.0208275		ENSG00000133657	0.0343566		ENSG00000133216.17	0.00867016
ENSG00000196504	0.0208223		ENSG00000264538	0.0343527		ENSG00000186047.11	0.0086573
ENSG00000170004	0.0207892		ENSG00000176463	0.0343389		ENSG00000106537.8	0.00864899
ENSG00000185201	0.0207878		ENSG00000256235	0.034326		ENSG00000176788.9	0.00864747
ENSG00000205339	0.0207864		ENSG00000108349	0.0343144		ENSG00000114790.13	0.00864712
ENSG00000122705	0.0207749		ENSG00000176386	0.0343116		ENSG00000101782.15	0.0086453
ENSG00000125107	0.0207699		ENSG00000173559	0.0343102		ENSG00000117226.12	0.00864125
ENSG00000145907	0.0207353		ENSG00000212232	0.0343031		ENSG00000230006.7	0.00864028
ENSG00000121774	0.0207104		ENSG00000183044	0.0342932		ENSG00000103569.10	0.00862345
ENSG00000175215	0.0207003		ENSG00000203667	0.0342823		ENSG00000112320.12	0.00862125
ENSG00000165732	0.020666		ENSG00000120314	0.0342776		ENSG00000125798.15	0.00859984
ENSG00000155827	0.0205664		ENSG00000154978	0.0342559		ENSG00000081181.8	0.00859361
ENSG00000121766	0.0205352		ENSG00000162817	0.0342199		ENSG00000132693.12	0.008593
ENSG00000110395	0.0205042		ENSG00000142405	0.0341592		ENSG00000267060.7	0.00858903
ENSG00000185745	0.0204997		ENSG00000104856	0.0341542		ENSG00000159958.7	0.00858808
ENSG00000100650	0.0204146		ENSG00000079691	0.0341523		ENSG00000237264.4	0.00858505
ENSG00000141367	0.0204113		ENSG00000152240	0.034142		ENSG00000166974.13	0.00858133
ENSG00000235552	0.0203407		ENSG00000005302	0.0341419		ENSG00000266714.9	0.00857942
ENSG00000107099	0.0203173		ENSG00000178952	0.0341373		ENSG00000258388.7	0.00856295
ENSG00000077549	0.0202876		ENSG00000101986	0.034103		ENSG00000175582.20	0.00856183
ENSG00000124164	0.020213		ENSG00000137460	0.0340869		ENSG00000160789.24	0.00855389
ENSG00000163468	0.0202037		ENSG00000175274	0.0340864		ENSG00000165752.17	0.00854646
ENSG00000153113	0.0201748		ENSG00000145819	0.0340342		ENSG00000057757.10	0.00854529
ENSG00000198624	0.0200952		ENSG00000271383	0.0340125		ENSG00000156515.24	0.00854003
ENSG00000189343	0.0200795		ENSG00000154781	0.0339738		ENSG00000174945.14	0.008537
ENSG00000013306	0.020069		ENSG00000090975	0.0339219		ENSG00000160190.14	0.00853275
ENSG00000125676	0.020038		ENSG00000173915	0.0339114		ENSG00000166002.7	0.00853165
ENSG00000142599	0.0199761		ENSG00000138376	0.0338977		ENSG00000181631.7	0.00852769
ENSG00000092201	0.0199449		ENSG00000226360	0.0338934		ENSG00000186818.12	0.0085152
ENSG00000038219	0.0198862		ENSG00000235453	0.0338556		ENSG00000158089.15	0.00851497
ENSG00000147251	0.0198657		ENSG00000131323	0.0338427		ENSG00000245248.8	0.00850044
ENSG00000050393	0.0198582		ENSG00000153936	0.0338024		ENSG00000160285.15	0.00849781
ENSG00000121989	0.0198197		ENSG00000168894	0.033799		ENSG00000261222.3	0.00849411
ENSG00000180353	0.019799		ENSG00000168538	0.033774		ENSG00000118515.12	0.00849103
ENSG00000162909	0.0196993		ENSG00000259834	0.0337474		ENSG00000011600.12	0.00849005
ENSG00000119280	0.0196592		ENSG00000173821	0.0337447		ENSG00000002933.9	0.008487
ENSG00000143110	0.0196306		ENSG00000164305	0.0337371		ENSG00000164687.11	0.00848371
ENSG00000136436	0.0195969		ENSG00000177868	0.0337348		ENSG00000158850.15	0.00848232
ENSG00000127824	0.019595		ENSG00000145868	0.0337324		ENSG00000224137.1	0.00843797
ENSG00000197249	0.0195613		ENSG00000159314	0.0337243		ENSG00000177989.14	0.00843638
ENSG00000140374	0.0195196		ENSG00000119203	0.0337106		ENSG00000287287.1	0.008434
ENSG00000205531	0.0195076		ENSG00000264978	0.033703		ENSG00000135074.16	0.00843343
ENSG00000170571	0.0194515		ENSG00000084092	0.0336992		ENSG00000074803.20	0.00843191
ENSG00000197629	0.0193711		ENSG00000137449	0.033686		ENSG00000255363.3	0.00842113
ENSG00000185963	0.019319		ENSG00000119953	0.0336501		ENSG00000178209.16	0.00841991
ENSG00000171862	0.019306		ENSG00000080819	0.0336414		ENSG00000137166.17	0.00841223
ENSG00000231389	0.0192606		ENSG00000204351	0.0336279		ENSG00000129353.15	0.00840589
ENSG00000183726	0.0192388		ENSG00000151461	0.0336225		ENSG00000142611.17	0.00840488
ENSG00000101336	0.0192043		ENSG00000173597	0.0336171		ENSG00000169877.10	0.00840264
ENSG00000111331	0.0191367		ENSG00000268555	0.0336147		ENSG00000158480.11	0.00840192
ENSG00000211829	0.0191349		ENSG00000175334	0.033614		ENSG00000125971.17	0.00839325
ENSG00000124614	0.0191136		ENSG00000111785	0.0335684		ENSG00000146192.15	0.00838825
ENSG00000116688	0.0191097		ENSG00000152270	0.033553		ENSG00000147647.13	0.00838769
ENSG00000022840	0.0191002		ENSG00000148396	0.0335227		ENSG00000179583.20	0.00838353
ENSG00000105976	0.0190973		ENSG00000167552	0.0335193		ENSG00000147697.9	0.00837563
ENSG00000175115	0.0190927		ENSG00000130177	0.0335076		ENSG00000133106.15	0.00835987
ENSG00000184432	0.0190852		ENSG00000061676	0.0334987		ENSG00000263745.7	0.0083592
ENSG00000064042	0.0190851		ENSG00000147592	0.0334974		ENSG00000168778.13	0.00835691
ENSG00000185624	0.0190643		ENSG00000113318	0.0334871		ENSG00000133195.11	0.00835604
ENSG00000137878	0.0189765		ENSG00000154429	0.033456		ENSG00000197405.8	0.00835386
ENSG00000149925	0.0189624		ENSG00000076242	0.0334433		ENSG00000182700.5	0.00835118
ENSG00000074800	0.0188961		ENSG00000138078	0.0334294		ENSG00000143811.19	0.00835103
ENSG00000158869	0.0188944		ENSG00000188906	0.0333937		ENSG00000104331.9	0.00834981
ENSG00000175216	0.0188638		ENSG00000092020	0.0333756		ENSG00000141503.17	0.00834242
ENSG00000108839	0.0188484		ENSG00000175857	0.0333579		ENSG00000199839.1	0.00833157
ENSG00000154114	0.018834		ENSG00000065518	0.033344		ENSG00000196689.13	0.00832924
ENSG00000125817	0.018833		ENSG00000116754	0.0333406		ENSG00000103174.13	0.00832454
ENSG00000099204	0.0188216		ENSG00000212664	0.0332852		ENSG00000143543.15	0.00832425
ENSG00000135821	0.018812		ENSG00000106636	0.0332668		ENSG00000283403.1	0.00832101
ENSG00000124575	0.0187053		ENSG00000146833	0.0332178		ENSG00000158604.15	0.00831307
ENSG00000143669	0.0187035		ENSG00000114805	0.0331371		ENSG00000166780.11	0.00831237
ENSG00000180530	0.0186526		ENSG00000168286	0.0331368		ENSG00000088451.11	0.00831111
ENSG00000000938	0.0186488		ENSG00000010256	0.0331286		ENSG00000166866.13	0.00830195
ENSG00000131236	0.0185695		ENSG00000120159	0.0331201		ENSG00000005102.14	0.00829781
ENSG00000128340	0.0185414		ENSG00000203666	0.0331092		ENSG00000156689.7	0.00829578
ENSG00000160789	0.018536		ENSG00000198912	0.0330961		ENSG00000251432.7	0.00829417
ENSG00000125347	0.0185243		ENSG00000185515	0.0330943		ENSG00000022556.16	0.00828441
ENSG00000070831	0.0185204		ENSG00000215030	0.0330821		ENSG00000169964.8	0.0082818
ENSG00000170043	0.0184636		ENSG00000125734	0.0330389		ENSG00000275305.1	0.00828082
ENSG00000010404	0.0184212		ENSG00000198081	0.0330226		ENSG00000183638.6	0.00827849
ENSG00000085832	0.0183673		ENSG00000173545	0.0329952		ENSG00000157765.13	0.00827724
ENSG00000115232	0.018279		ENSG00000181104	0.0329898		ENSG00000134853.12	0.00827678
ENSG00000197006	0.0182665		ENSG00000100453	0.0329715		ENSG00000168216.13	0.00827247
ENSG00000099875	0.0182634		ENSG00000135446	0.0329624		ENSG00000143520.6	0.00827121
ENSG00000163349	0.0182319		ENSG00000254584	0.0329508		ENSG00000161888.11	0.00827059
ENSG00000243317	0.0182174		ENSG00000180233	0.0329421		ENSG00000136144.12	0.00826673
ENSG00000080503	0.0181759		ENSG00000159348	0.0329388		ENSG00000158715.6	0.00826325
ENSG00000132589	0.0181397		ENSG00000060491	0.0328947		ENSG00000133392.18	0.00825027
ENSG00000185129	0.0181012		ENSG00000028137	0.0328923		ENSG00000249035.7	0.00824959
ENSG00000168066	0.0180922		ENSG00000198786	0.0328686		ENSG00000113368.12	0.0082469
ENSG00000075785	0.0180877		ENSG00000184110	0.0328549		ENSG00000100427.16	0.00824629
ENSG00000129657	0.0180529		ENSG00000185842	0.032846		ENSG00000167615.17	0.00824203
ENSG00000072501	0.018043		ENSG00000142546	0.0328436		ENSG00000176749.9	0.00824196
ENSG00000138757	0.0180127		ENSG00000160255	0.032827		ENSG00000232044.7	0.00824057
ENSG00000152795	0.0179922		ENSG00000131174	0.0328062		ENSG00000230043.1	0.00823063
ENSG00000020633	0.0179916		ENSG00000085265	0.032799		ENSG00000242611.2	0.00822933
ENSG00000197971	0.0179745		ENSG00000160271	0.032775		ENSG00000142207.7	0.00822784
ENSG00000172081	0.0179064		ENSG00000147535	0.0327728		ENSG00000167767.14	0.00822472
ENSG00000132780	0.0179048		ENSG00000084072	0.0327555		ENSG00000179085.8	0.00822282
ENSG00000149100	0.0178829		ENSG00000142512	0.0327546		ENSG00000239899.3	0.00821893
ENSG00000211896	0.0178794		ENSG00000180871	0.0327517		ENSG00000140326.13	0.00821519
ENSG00000170242	0.0178497		ENSG00000237441	0.0327473		ENSG00000019582.16	0.00821505
ENSG00000082781	0.0178369		ENSG00000101695	0.0327241		ENSG00000227766.1	0.0082123
ENSG00000203814	0.01783		ENSG00000091436	0.032724		ENSG00000123091.5	0.00820837
ENSG00000056586	0.0178217		ENSG00000119408	0.0326968		ENSG00000159023.22	0.00820688
ENSG00000125944	0.0177182		ENSG00000075568	0.0326647		ENSG00000100490.10	0.00820234
ENSG00000206047	0.0176967		ENSG00000159082	0.0326548		ENSG00000185567.7	0.00820167
ENSG00000213654	0.0175071		ENSG00000119535	0.0326471		ENSG00000204472.13	0.00819699
ENSG00000167635	0.0175067		ENSG00000117054	0.0326421		ENSG00000103066.13	0.00819608
ENSG00000048740	0.0174911		ENSG00000169047	0.0326316		ENSG00000159882.13	0.00819157
ENSG00000156411	0.017466		ENSG00000135372	0.0326146		ENSG00000103202.13	0.00818854
ENSG00000158985	0.0174445		ENSG00000139793	0.0326078		ENSG00000159871.15	0.0081832
ENSG00000005810	0.0174368		ENSG00000167323	0.032606		ENSG00000136305.11	0.00818265
ENSG00000136003	0.0173959		ENSG00000166986	0.0325934		ENSG00000166912.17	0.00818225
ENSG00000122359	0.0173774		ENSG00000068383	0.0325916		ENSG00000251791.1	0.00818063
ENSG00000267009	0.017314		ENSG00000176014	0.0325635		ENSG00000244682.7	0.00817718
ENSG00000166164	0.0173103		ENSG00000100364	0.0325452		ENSG00000175137.11	0.0081718
ENSG00000134046	0.0173087		ENSG00000136950	0.0325114		ENSG00000197653.16	0.00816814
ENSG00000145734	0.0172908		ENSG00000113356	0.0324846		ENSG00000105329.11	0.00816761
ENSG00000269955	0.0172322		ENSG00000138663	0.0324686		ENSG00000258227.7	0.00816721
ENSG00000198160	0.0172011		ENSG00000162654	0.032445		ENSG00000006625.18	0.00816343
ENSG00000155096	0.0171951		ENSG00000052126	0.0324431		ENSG00000232759.1	0.00816241
ENSG00000112701	0.0171633		ENSG00000114268	0.0324405		ENSG00000134504.14	0.00816218
ENSG00000270647	0.0171511		ENSG00000077157	0.032438		ENSG00000171729.14	0.00815714
ENSG00000275700	0.0171447		ENSG00000120533	0.0324313		ENSG00000145386.11	0.00815576
ENSG00000065150	0.0171069		ENSG00000143499	0.0324219		ENSG00000137699.17	0.00815481
ENSG00000169230	0.0171012		ENSG00000157045	0.0324213		ENSG00000136231.14	0.00815348
ENSG00000130779	0.0170992		ENSG00000163050	0.0324178		ENSG00000148671.14	0.00815314
ENSG00000166927	0.0170678		ENSG00000133103	0.0323847		ENSG00000132688.11	0.00814774
ENSG00000102893	0.0170533		ENSG00000136286	0.0323105		ENSG00000126353.3	0.00814669
ENSG00000198561	0.0169906		ENSG00000100092	0.0323		ENSG00000058335.16	0.00814664
ENSG00000087095	0.0169781		ENSG00000177425	0.0322672		ENSG00000254093.9	0.00814644
ENSG00000010671	0.0169701		ENSG00000083845	0.0322533		ENSG00000175606.11	0.00814429
ENSG00000083168	0.0169124		ENSG00000247315	0.0322207		ENSG00000101082.14	0.00813825
ENSG00000213585	0.0169105		ENSG00000090266	0.0322119		ENSG00000211890.4	0.00813171
ENSG00000159140	0.0169016		ENSG00000143093	0.0321941		ENSG00000081760.17	0.0081256
ENSG00000145012	0.0168783		ENSG00000112294	0.0321651		ENSG00000227036.8	0.00812121
ENSG00000169499	0.0168343		ENSG00000064419	0.0321167		ENSG00000237190.4	0.00811788
ENSG00000161911	0.0168179		ENSG00000103342	0.0320955		ENSG00000225783.8	0.00811437
ENSG00000135018	0.0168143		ENSG00000136169	0.0320952		ENSG00000172432.19	0.00809698
ENSG00000101096	0.0168092		ENSG00000196843	0.0320292		ENSG00000125968.9	0.00809127
ENSG00000196787	0.0167564		ENSG00000161981	0.0320042		ENSG00000166401.15	0.0080908
ENSG00000198055	0.01675		ENSG00000166831	0.0319939		ENSG00000140464.20	0.00808863
ENSG00000013016	0.0167396		ENSG00000148158	0.0319906		ENSG00000096060.15	0.00808364
ENSG00000133226	0.0167078		ENSG00000158161	0.0319824		ENSG00000171793.16	0.00808071
ENSG00000115241	0.0166671		ENSG00000169018	0.0319517		ENSG00000202357.1	0.00807472
ENSG00000204120	0.0166658		ENSG00000171777	0.0319282		ENSG00000277734.8	0.00805808
ENSG00000053254	0.0166534		ENSG00000139826	0.0319186		ENSG00000100079.7	0.00805776
ENSG00000170873	0.0166405		ENSG00000175161	0.0318917		ENSG00000103381.12	0.00805568
ENSG00000154188	0.0166257		ENSG00000130724	0.0318543		ENSG00000249307.7	0.0080543
ENSG00000198740	0.0165888		ENSG00000204472	0.0318504		ENSG00000260027.5	0.00805249
ENSG00000115464	0.0165317		ENSG00000141258	0.0318483		ENSG00000126005.17	0.00805207
ENSG00000219507	0.0165231		ENSG00000102096	0.0318368		ENSG00000135541.22	0.00804853
ENSG00000137073	0.0165044		ENSG00000197912	0.0318349		ENSG00000134539.17	0.00804424
ENSG00000121691	0.016494		ENSG00000200626	0.031832		ENSG00000198171.13	0.00804401
ENSG00000146963	0.0164546		ENSG00000008294	0.0318157		ENSG00000260661.1	0.0080394
ENSG00000145675	0.0164509		ENSG00000104472	0.0318107		ENSG00000180871.8	0.00803191
ENSG00000198408	0.0164479		ENSG00000184113	0.0318042		ENSG00000142675.18	0.00803094
ENSG00000025708	0.0164227		ENSG00000163631	0.0317907		ENSG00000183091.20	0.00802481
ENSG00000091317	0.0164133		ENSG00000234545	0.0317829		ENSG00000156113.24	0.00800702
ENSG00000146007	0.0164068		ENSG00000115919	0.0317688		ENSG00000105708.9	0.00800629
ENSG00000144711	0.0163691		ENSG00000111875	0.0317555		ENSG00000108244.17	0.00800601
ENSG00000172936	0.0163282		ENSG00000140199	0.0317327		ENSG00000170540.15	0.0080054
ENSG00000165702	0.0163247		ENSG00000156261	0.0317242		ENSG00000225670.4	0.00800042
ENSG00000198431	0.0162967		ENSG00000267680	0.0317213		ENSG00000169436.17	0.00799869
ENSG00000124172	0.0162529		ENSG00000214182	0.0316866		ENSG00000259869.2	0.0079957
ENSG00000158373	0.0162019		ENSG00000158869	0.0316183		ENSG00000172301.11	0.00799385
ENSG00000163166	0.0161887		ENSG00000102580	0.0316178		ENSG00000214021.16	0.00799031
ENSG00000175899	0.0161849		ENSG00000106344	0.0315392		ENSG00000206585.1	0.00798937
ENSG00000167995	0.0161817		ENSG00000132432	0.0315225		ENSG00000197563.11	0.00798354
ENSG00000111252	0.0161709		ENSG00000100784	0.0315215		ENSG00000082293.13	0.00798265
ENSG00000198363	0.0161559		ENSG00000008018	0.0314929		ENSG00000158874.11	0.00798202
ENSG00000100181	0.0161503		ENSG00000184500	0.0314762		ENSG00000148848.15	0.00798121
ENSG00000184178	0.0160933		ENSG00000186010	0.0314675		ENSG00000087116.16	0.00797598
ENSG00000117602	0.0160926		ENSG00000162777	0.031465		ENSG00000188549.12	0.00797109
ENSG00000031081	0.0159917		ENSG00000165646	0.0314477		ENSG00000147650.12	0.00796724
ENSG00000114861	0.0159293		ENSG00000136869	0.0314055		ENSG00000042317.17	0.0079671
ENSG00000123066	0.0159079		ENSG00000111860	0.0313914		ENSG00000222489.1	0.00796556
ENSG00000163412	0.0158783		ENSG00000185507	0.0313909		ENSG00000141622.14	0.00796167
ENSG00000110958	0.0158434		ENSG00000175463	0.0313908		ENSG00000149357.10	0.00796016
ENSG00000153317	0.0158341		ENSG00000155438	0.0313813		ENSG00000162599.17	0.00795805
ENSG00000171608	0.0158133		ENSG00000196507	0.0313575		ENSG00000165757.9	0.00795781
ENSG00000183576	0.0157929		ENSG00000159189	0.0313456		ENSG00000137845.15	0.00795541
ENSG00000095139	0.0157792		ENSG00000167815	0.0313429		ENSG00000077942.19	0.00795417
ENSG00000163931	0.0157754		ENSG00000171843	0.0313127		ENSG00000276070.5	0.00795237
ENSG00000224631	0.0157753		ENSG00000104129	0.0313007		ENSG00000287463.1	0.00795013
ENSG00000136205	0.0157028		ENSG00000131188	0.0312855		ENSG00000127328.22	0.00794863
ENSG00000149136	0.0156687		ENSG00000141965	0.0312697		ENSG00000110492.16	0.00794695
ENSG00000005020	0.0156685		ENSG00000185745	0.0312686		ENSG00000198270.13	0.0079468
ENSG00000185787	0.0156437		ENSG00000175489	0.0312665		ENSG00000164342.13	0.00794574
ENSG00000113905	0.0156239		ENSG00000074966	0.0312602		ENSG00000214078.13	0.00793301
ENSG00000067066	0.015547		ENSG00000126003	0.03126		ENSG00000257303.2	0.00792972
ENSG00000136628	0.0155335		ENSG00000088970	0.0312469		ENSG00000169398.19	0.00792594
ENSG00000100504	0.0155321		ENSG00000144802	0.0312448		ENSG00000124145.6	0.00791977
ENSG00000205581	0.0154896		ENSG00000239306	0.0312274		ENSG00000177469.13	0.00791609
ENSG00000186174	0.0154743		ENSG00000163898	0.0312075		ENSG00000201955.1	0.00791527
ENSG00000175166	0.0154438		ENSG00000204323	0.0311987		ENSG00000092621.13	0.00790703
ENSG00000120594	0.015436		ENSG00000114650	0.0311866		ENSG00000163297.18	0.0079037
ENSG00000170606	0.0154115		ENSG00000102081	0.0311656		ENSG00000152601.18	0.00790157
ENSG00000099308	0.015299		ENSG00000169599	0.0311621		ENSG00000100065.15	0.00789482
ENSG00000176788	0.0152466		ENSG00000074706	0.0311567		ENSG00000109684.15	0.00788851
ENSG00000198771	0.0152435		ENSG00000108465	0.031144		ENSG00000177575.13	0.00788563
ENSG00000156976	0.0151656		ENSG00000070081	0.031142		ENSG00000228395.2	0.00788505
ENSG00000160551	0.0151354		ENSG00000135439	0.0311415		ENSG00000005471.19	0.00788297
ENSG00000263266	0.0150348		ENSG00000234851	0.0311384		ENSG00000198682.13	0.0078825
ENSG00000163946	0.0150109		ENSG00000189306	0.0311076		ENSG00000186487.20	0.00787939
ENSG00000167553	0.0149474		ENSG00000164236	0.031107		ENSG00000187678.10	0.00787932
ENSG00000108819	0.0149338		ENSG00000204569	0.0310953		ENSG00000115306.16	0.00787128
ENSG00000122545	0.0149315		ENSG00000185404	0.031083		ENSG00000205534.6	0.00786989
ENSG00000166333	0.0149176		ENSG00000144231	0.0310615		ENSG00000254180.2	0.00786578
ENSG00000104408	0.0148628		ENSG00000255240	0.0310351		ENSG00000163736.4	0.00786245
ENSG00000100243	0.0148622		ENSG00000165949	0.0310287		ENSG00000137767.14	0.00786113
ENSG00000099331	0.0148549		ENSG00000100387	0.0310133		ENSG00000268119.6	0.00785802
ENSG00000138095	0.0148508		ENSG00000085978	0.0310087		ENSG00000202300.1	0.00785788
ENSG00000130775	0.0148472		ENSG00000232573	0.0309805		ENSG00000064886.14	0.0078564
ENSG00000056097	0.0148433		ENSG00000142327	0.0309516		ENSG00000011638.11	0.00785324
ENSG00000132507	0.0148108		ENSG00000168394	0.0309387		ENSG00000117707.16	0.00785164
ENSG00000003436	0.0147915		ENSG00000127533	0.0309352		ENSG00000286508.1	0.00785026
ENSG00000123636	0.0147755		ENSG00000109103	0.0309343		ENSG00000010278.15	0.00784676
ENSG00000149218	0.0147628		ENSG00000135951	0.0309209		ENSG00000158373.8	0.00784448
ENSG00000169375	0.0147054		ENSG00000126903	0.0309124		ENSG00000172572.7	0.0078345
ENSG00000143119	0.014646		ENSG00000133028	0.0309017		ENSG00000066294.15	0.00783064
ENSG00000139613	0.0146227		ENSG00000109184	0.0308868		ENSG00000145700.10	0.00782842
ENSG00000198604	0.0146025		ENSG00000139436	0.0308693		ENSG00000115539.14	0.00782614
ENSG00000156642	0.0145817		ENSG00000130640	0.0308586		ENSG00000163738.19	0.00782427
ENSG00000168724	0.0145347		ENSG00000119912	0.0308546		ENSG00000023909.10	0.00782246
ENSG00000189060	0.0145274		ENSG00000176108	0.0308497		ENSG00000100351.17	0.00781375
ENSG00000108061	0.0145223		ENSG00000159339	0.0308343		ENSG00000135298.15	0.00781204
ENSG00000139842	0.0145131		ENSG00000112511	0.0308238		ENSG00000239607.3	0.00780999
ENSG00000204469	0.0144399		ENSG00000187840	0.0307978		ENSG00000130226.17	0.00780414
ENSG00000113282	0.0144373		ENSG00000176171	0.0307956		ENSG00000213462.5	0.00779236
ENSG00000072422	0.0144323		ENSG00000184840	0.0307827		ENSG00000182871.16	0.00779031
ENSG00000112078	0.0143943		ENSG00000114120	0.0307315		ENSG00000144645.15	0.00778288
ENSG00000160255	0.014388		ENSG00000262879	0.0307286		ENSG00000151224.13	0.00777922
ENSG00000100599	0.0143818		ENSG00000169762	0.03072		ENSG00000288025.1	0.00777877
ENSG00000163960	0.0143057		ENSG00000184209	0.0306894		ENSG00000122641.11	0.00777826
ENSG00000148498	0.0141212		ENSG00000100242	0.030672		ENSG00000275302.2	0.0077771
ENSG00000090621	0.0141196		ENSG00000130396	0.0306614		ENSG00000253409.1	0.00776264
ENSG00000140968	0.0140709		ENSG00000197415	0.0306599		ENSG00000166527.8	0.00776195
ENSG00000106244	0.0140563		ENSG00000126759	0.0306444		ENSG00000148110.16	0.00775541
ENSG00000129675	0.014055		ENSG00000147324	0.0306354		ENSG00000116990.11	0.00775081
ENSG00000089127	0.0140357		ENSG00000169223	0.0306306		ENSG00000064932.16	0.00774755
ENSG00000101745	0.0140346		ENSG00000180008	0.0306236		ENSG00000245556.3	0.00774294
ENSG00000066336	0.0140285		ENSG00000259781	0.0306188		ENSG00000232648.4	0.00774288
ENSG00000004799	0.0140201		ENSG00000281649	0.0305455		ENSG00000173930.9	0.00774003
ENSG00000140941	0.0139746		ENSG00000204590	0.0305264		ENSG00000101470.10	0.007737
ENSG00000120733	0.0139468		ENSG00000210196	0.0305255		ENSG00000134851.13	0.00773681
ENSG00000157557	0.0139441		ENSG00000121749	0.0305115		ENSG00000103811.18	0.00773452
ENSG00000118058	0.0139048		ENSG00000100297	0.0304568		ENSG00000169258.7	0.00773364
ENSG00000185883	0.0138692		ENSG00000186001	0.0304352		ENSG00000136546.16	0.00773313
ENSG00000157978	0.0138545		ENSG00000220804	0.0304309		ENSG00000169230.10	0.00773009
ENSG00000102699	0.0138437		ENSG00000143106	0.0304214		ENSG00000096433.11	0.00771926
ENSG00000100906	0.013822		ENSG00000157020	0.0304167		ENSG00000255823.5	0.00771826
ENSG00000168036	0.01381		ENSG00000144445	0.0304156		ENSG00000283199.3	0.0077022
ENSG00000198961	0.0137645		ENSG00000167995	0.030389		ENSG00000188916.9	0.00769881
ENSG00000100354	0.013677		ENSG00000197872	0.0303828		ENSG00000134575.13	0.00769589
ENSG00000050405	0.0136511		ENSG00000145687	0.0303789		ENSG00000087008.16	0.00769573
ENSG00000128016	0.0136177		ENSG00000107968	0.0303525		ENSG00000004866.22	0.00769473
ENSG00000065534	0.0136063		ENSG00000226049	0.0303346		ENSG00000169519.21	0.00768991
ENSG00000090376	0.013601		ENSG00000132967	0.0303263		ENSG00000118507.18	0.00768481
ENSG00000101421	0.0135774		ENSG00000180979	0.0302924		ENSG00000122679.8	0.0076793
ENSG00000188554	0.0135747		ENSG00000205133	0.0302444		ENSG00000089053.13	0.00767509
ENSG00000204482	0.0135543		ENSG00000078319	0.0302418		ENSG00000233426.3	0.00767325
ENSG00000145555	0.0135227		ENSG00000196547	0.030227		ENSG00000173267.14	0.00766715
ENSG00000127528	0.0135222		ENSG00000165487	0.0302263		ENSG00000117305.15	0.00766705
ENSG00000124201	0.0135055		ENSG00000196418	0.0302131		ENSG00000238000.1	0.00766575
ENSG00000119596	0.0134847		ENSG00000114125	0.0301964		ENSG00000111321.11	0.00766267
ENSG00000114127	0.0134826		ENSG00000162613	0.030186		ENSG00000175567.11	0.00765256
ENSG00000115271	0.0134212		ENSG00000197536	0.0301722		ENSG00000202441.2	0.00765183
ENSG00000127914	0.0134167		ENSG00000116574	0.0301615		ENSG00000184357.5	0.0076518
ENSG00000151726	0.0134144		ENSG00000155962	0.0301464		ENSG00000151575.14	0.00765031
ENSG00000177410	0.0133893		ENSG00000007944	0.0301198		ENSG00000228340.6	0.00765011
ENSG00000165525	0.0133887		ENSG00000215845	0.0301024		ENSG00000103222.20	0.00764877
ENSG00000131747	0.0133626		ENSG00000073331	0.0300916		ENSG00000034533.12	0.0076467
ENSG00000095015	0.0133119		ENSG00000109519	0.030091		ENSG00000052749.14	0.00764655
ENSG00000198752	0.0133066		ENSG00000205269	0.0300546		ENSG00000161929.15	0.00764522
ENSG00000165733	0.0133045		ENSG00000115364	0.030039		ENSG00000230438.7	0.00764418
ENSG00000158457	0.0132986		ENSG00000104267	0.0300171		ENSG00000115163.15	0.00764019
ENSG00000105821	0.013271		ENSG00000125835	0.0300028		ENSG00000164011.18	0.00764015
ENSG00000116852	0.0132637		ENSG00000126767	0.0299985		ENSG00000167522.16	0.00763742
ENSG00000089048	0.0132557		ENSG00000108604	0.0299925		ENSG00000151773.13	0.00763478
ENSG00000176105	0.0131818		ENSG00000257315	0.02999		ENSG00000100483.14	0.00763432
ENSG00000124126	0.0131729		ENSG00000100243	0.02998		ENSG00000127311.10	0.00763414
ENSG00000104419	0.013157		ENSG00000077312	0.0299736		ENSG00000092098.17	0.00763396
ENSG00000196092	0.0131353		ENSG00000157554	0.0299666		ENSG00000031003.10	0.00763302
ENSG00000134186	0.0131016		ENSG00000113369	0.0299573		ENSG00000088448.14	0.00763104
ENSG00000170296	0.0130947		ENSG00000175221	0.0299225		ENSG00000186205.13	0.00762931
ENSG00000227165	0.0130761		ENSG00000121060	0.0299145		ENSG00000166165.13	0.0076289
ENSG00000115355	0.0130689		ENSG00000185420	0.0299077		ENSG00000200087.1	0.00762671
ENSG00000182827	0.0130493		ENSG00000107140	0.0298965		ENSG00000170485.17	0.0076249
ENSG00000241685	0.0130409		ENSG00000132305	0.0298773		ENSG00000240654.6	0.00762445
ENSG00000143742	0.0129958		ENSG00000104852	0.029863		ENSG00000125378.16	0.00762436
ENSG00000170323	0.012978		ENSG00000238227	0.0298531		ENSG00000225484.7	0.00761945
ENSG00000007202	0.0129702		ENSG00000104375	0.0298504		ENSG00000198467.16	0.00761927
ENSG00000038382	0.0129659		ENSG00000200087	0.0298434		ENSG00000196295.12	0.00761837
ENSG00000132466	0.0129632		ENSG00000120675	0.0298244		ENSG00000138772.13	0.00760832
ENSG00000166848	0.0129628		ENSG00000089048	0.0298205		ENSG00000119537.18	0.00760687
ENSG00000181788	0.0129494		ENSG00000174718	0.0298196		ENSG00000148335.15	0.00760446
ENSG00000115414	0.0129406		ENSG00000114487	0.0298165		ENSG00000161905.13	0.00759903
ENSG00000100568	0.0128807		ENSG00000210195	0.0298149		ENSG00000185220.12	0.00758784
ENSG00000142875	0.0128391		ENSG00000107902	0.0298147		ENSG00000257017.9	0.00758637
ENSG00000272053	0.0128253		ENSG00000221716	0.0298009		ENSG00000253406.1	0.00758491
ENSG00000138798	0.0128222		ENSG00000124160	0.0297928		ENSG00000198176.13	0.00758446
ENSG00000174891	0.0128173		ENSG00000128266	0.0297663		ENSG00000246889.2	0.00758311
ENSG00000158828	0.0128137		ENSG00000139154	0.0297661		ENSG00000105223.20	0.00758129
ENSG00000140319	0.0127742		ENSG00000147202	0.0297642		ENSG00000165633.13	0.00758077
ENSG00000132383	0.0127044		ENSG00000162430	0.0297347		ENSG00000184076.13	0.00757941
ENSG00000117632	0.01269		ENSG00000131979	0.0297309		ENSG00000163626.17	0.00757741
ENSG00000100106	0.0126866		ENSG00000162032	0.0297302		ENSG00000179750.16	0.00757299
ENSG00000159352	0.0126654		ENSG00000138411	0.0297027		ENSG00000000971.16	0.00757292
ENSG00000113407	0.0126611		ENSG00000212283	0.0297023		ENSG00000180758.12	0.00757081
ENSG00000095787	0.0126466		ENSG00000106211	0.0296853		ENSG00000213085.10	0.00756822
ENSG00000174720	0.0126326		ENSG00000173193	0.0296826		ENSG00000120279.6	0.00756723
ENSG00000155368	0.0126221		ENSG00000141873	0.0296807		ENSG00000167996.16	0.00756536
ENSG00000139323	0.0125762		ENSG00000204420	0.0296633		ENSG00000153064.12	0.00756407
ENSG00000167548	0.0125497		ENSG00000103811	0.0296629		ENSG00000187244.12	0.00756165
ENSG00000155313	0.0124832		ENSG00000207151	0.0296417		ENSG00000231304.2	0.00756055
ENSG00000075415	0.0124397		ENSG00000177971	0.0296304		ENSG00000238160.1	0.00755994
ENSG00000100219	0.0124199		ENSG00000198053	0.0296286		ENSG00000172780.17	0.00755702
ENSG00000186469	0.0124132		ENSG00000101470	0.029626		ENSG00000167798.17	0.00755383
ENSG00000106868	0.0123925		ENSG00000145088	0.0295752		ENSG00000163840.10	0.00755018
ENSG00000137642	0.0123888		ENSG00000230124	0.0295631		ENSG00000141873.11	0.00755002
ENSG00000147459	0.0123886		ENSG00000113811	0.0295625		ENSG00000237945.7	0.00754978
ENSG00000198833	0.0123788		ENSG00000136108	0.0295321		ENSG00000205763.13	0.0075482
ENSG00000123405	0.0123165		ENSG00000143222	0.029491		ENSG00000132801.7	0.00754535
ENSG00000251322	0.0123108		ENSG00000147162	0.0294906		ENSG00000247498.10	0.00754446
ENSG00000065548	0.0122987		ENSG00000163866	0.0294867		ENSG00000267519.6	0.00754267
ENSG00000036448	0.0122981		ENSG00000078804	0.0294803		ENSG00000107816.17	0.00754234
ENSG00000127483	0.0122968		ENSG00000138798	0.0294743		ENSG00000225138.8	0.00754206
ENSG00000088930	0.012285		ENSG00000107036	0.0294466		ENSG00000173193.15	0.00753794
ENSG00000196683	0.0122789		ENSG00000197603	0.029436		ENSG00000105967.16	0.00753185
ENSG00000277443	0.0122771		ENSG00000141179	0.0294149		ENSG00000273272.2	0.00752723
ENSG00000006712	0.0122731		ENSG00000260822	0.0294139		ENSG00000167797.8	0.00752567
ENSG00000044459	0.0122381		ENSG00000168216	0.0294007		ENSG00000164691.18	0.00752554
ENSG00000128815	0.012232		ENSG00000256222	0.0293943		ENSG00000198924.8	0.0075174
ENSG00000138246	0.0121996		ENSG00000086730	0.029387		ENSG00000249471.8	0.0075174
ENSG00000011304	0.0121982		ENSG00000120253	0.0293869		ENSG00000153993.14	0.00751584
ENSG00000151023	0.0121508		ENSG00000215193	0.0293725		ENSG00000119969.15	0.00751425
ENSG00000161013	0.0121118		ENSG00000107874	0.0293552		ENSG00000105499.14	0.00751311
ENSG00000113387	0.0120882		ENSG00000166847	0.0293494		ENSG00000106927.12	0.00751089
ENSG00000126698	0.0120728		ENSG00000116266	0.0293448		ENSG00000136840.19	0.00750978
ENSG00000168488	0.0120634		ENSG00000105254	0.0293311		ENSG00000187049.10	0.00750661
ENSG00000079432	0.01204		ENSG00000112339	0.0293173		ENSG00000156650.14	0.00750576
ENSG00000104974	0.0119715		ENSG00000163743	0.0293116		ENSG00000136444.10	0.00750415
ENSG00000135090	0.011964		ENSG00000137628	0.0293082		ENSG00000146039.11	0.00750395
ENSG00000164116	0.0119572		ENSG00000121989	0.0292982		ENSG00000176225.15	0.00750365
ENSG00000113312	0.0118371		ENSG00000177556	0.0292955		ENSG00000175857.9	0.00750297
ENSG00000185164	0.0118174		ENSG00000160803	0.0292839		ENSG00000223745.8	0.00749547
ENSG00000140367	0.0118146		ENSG00000162385	0.029268		ENSG00000177191.2	0.0074939
ENSG00000082898	0.011805		ENSG00000102931	0.0292438		ENSG00000258819.2	0.00749221
ENSG00000162777	0.0117784		ENSG00000132005	0.0292435		ENSG00000280356.1	0.00749115
ENSG00000083223	0.0117556		ENSG00000154237	0.0292433		ENSG00000087460.29	0.00748476
ENSG00000181555	0.011755		ENSG00000116691	0.0292275		ENSG00000099260.11	0.00748201
ENSG00000189266	0.0117281		ENSG00000106780	0.0292258		ENSG00000254999.4	0.00748136
ENSG00000136068	0.0117068		ENSG00000101082	0.0292095		ENSG00000134294.14	0.00748016
ENSG00000137497	0.0117029		ENSG00000164691	0.0291909		ENSG00000242992.3	0.00747972
ENSG00000163714	0.0116683		ENSG00000018408	0.0291815		ENSG00000003509.16	0.00747898
ENSG00000163554	0.0116608		ENSG00000181274	0.0291688		ENSG00000111907.21	0.0074761
ENSG00000173517	0.0116389		ENSG00000164902	0.0291554		ENSG00000073169.14	0.00747285
ENSG00000174175	0.0116383		ENSG00000160408	0.0291359		ENSG00000127824.15	0.00747156
ENSG00000099901	0.011634		ENSG00000197798	0.0291165		ENSG00000186407.7	0.00746938
ENSG00000116679	0.0116294		ENSG00000198604	0.0291059		ENSG00000153214.11	0.00746784
ENSG00000170345	0.0116089		ENSG00000052841	0.0290742		ENSG00000236762.1	0.00746624
ENSG00000160714	0.0116065		ENSG00000187017	0.0290735		ENSG00000205885.7	0.00746584
ENSG00000103653	0.0116007		ENSG00000121671	0.0290536		ENSG00000003249.15	0.00746256
ENSG00000165280	0.0115889		ENSG00000112303	0.0290451		ENSG00000166478.10	0.00746168
ENSG00000116539	0.011558		ENSG00000159176	0.0290342		ENSG00000180644.8	0.00745703
ENSG00000197111	0.0115497		ENSG00000276045	0.029025		ENSG00000259319.1	0.00744451
ENSG00000164741	0.0114928		ENSG00000136986	0.0289635		ENSG00000143878.10	0.00744379
ENSG00000129353	0.0114825		ENSG00000122644	0.0289516		ENSG00000085276.19	0.00744122
ENSG00000124635	0.011454		ENSG00000134278	0.0289472		ENSG00000134461.16	0.00743752
ENSG00000144224	0.0114504		ENSG00000198625	0.0289455		ENSG00000145365.11	0.00743612
ENSG00000135968	0.0114501		ENSG00000123130	0.0289427		ENSG00000205181.7	0.00743604
ENSG00000163565	0.0114313		ENSG00000090376	0.0289208		ENSG00000267100.1	0.00743375
ENSG00000185591	0.011413		ENSG00000102710	0.0289178		ENSG00000133316.16	0.00742691
ENSG00000263155	0.0114076		ENSG00000101751	0.028914		ENSG00000251364.7	0.00742496
ENSG00000137962	0.0113991		ENSG00000162413	0.0288961		ENSG00000229980.5	0.0074187
ENSG00000154845	0.0113974		ENSG00000105926	0.0288938		ENSG00000117791.16	0.00741526
ENSG00000148346	0.01137		ENSG00000021776	0.0288695		ENSG00000256948.1	0.007414
ENSG00000090013	0.0113569		ENSG00000150779	0.0288689		ENSG00000235505.7	0.00740903
ENSG00000188042	0.0113275		ENSG00000104886	0.0288665		ENSG00000115947.14	0.00740833
ENSG00000203485	0.0113087		ENSG00000002919	0.028865		ENSG00000243701.7	0.00740755
ENSG00000185825	0.0112978		ENSG00000134884	0.028844		ENSG00000088726.16	0.00740226
ENSG00000105063	0.0112937		ENSG00000184357	0.0288402		ENSG00000174059.17	0.00740093
ENSG00000096696	0.0112871		ENSG00000175061	0.028839		ENSG00000204252.14	0.0074002
ENSG00000159461	0.0112775		ENSG00000242299	0.0288247		ENSG00000119139.21	0.00739652
ENSG00000172053	0.0112646		ENSG00000178764	0.0287876		ENSG00000143995.20	0.00739594
ENSG00000120008	0.0112609		ENSG00000108669	0.0287656		ENSG00000165801.10	0.00739584
ENSG00000065882	0.0112347		ENSG00000009790	0.0287229		ENSG00000287104.1	0.00739204
ENSG00000101445	0.011226		ENSG00000025708	0.0287037		ENSG00000141655.17	0.0073918
ENSG00000264772	0.0112071		ENSG00000180329	0.0287006		ENSG00000200494.1	0.00738951
ENSG00000115977	0.0111985		ENSG00000277075	0.0286999		ENSG00000172878.14	0.00738472
ENSG00000119778	0.0111969		ENSG00000135426	0.0286894		ENSG00000149292.17	0.00738112
ENSG00000162654	0.0111929		ENSG00000185043	0.0286751		ENSG00000260077.1	0.00737912
ENSG00000124831	0.0111637		ENSG00000113719	0.0286602		ENSG00000206588.1	0.00737875
ENSG00000174243	0.0111447		ENSG00000238912	0.0286398		ENSG00000134318.14	0.00737473
ENSG00000100941	0.0111137		ENSG00000177084	0.028624		ENSG00000075234.17	0.00737036
ENSG00000102172	0.0111072		ENSG00000138430	0.0286143		ENSG00000109519.13	0.00736954
ENSG00000031003	0.0110858		ENSG00000182154	0.0286033		ENSG00000180061.10	0.00736936
ENSG00000126001	0.011012		ENSG00000149231	0.0285942		ENSG00000088538.13	0.0073688
ENSG00000164091	0.0109668		ENSG00000115947	0.0285814		ENSG00000131791.8	0.00736423
ENSG00000122034	0.0109604		ENSG00000137100	0.0285739		ENSG00000141198.16	0.0073638
ENSG00000166888	0.010948		ENSG00000028116	0.0285712		ENSG00000166377.20	0.0073591
ENSG00000156052	0.0109411		ENSG00000068650	0.0285709		ENSG00000159792.10	0.00735721
ENSG00000169045	0.0109165		ENSG00000202357	0.0285639		ENSG00000122852.15	0.00735557
ENSG00000156515	0.0108854		ENSG00000128585	0.0285542		ENSG00000185238.13	0.00735258
ENSG00000066294	0.0108846		ENSG00000167210	0.0285453		ENSG00000050730.16	0.00735089
ENSG00000008294	0.0108805		ENSG00000001631	0.0285395		ENSG00000165572.8	0.00735067
ENSG00000101350	0.0108774		ENSG00000153574	0.0284888		ENSG00000178150.10	0.00735044
ENSG00000022277	0.0108643		ENSG00000125656	0.0284781		ENSG00000266720.2	0.00734752
ENSG00000145819	0.0108615		ENSG00000196116	0.0284408		ENSG00000186976.15	0.00734653
ENSG00000164292	0.0108487		ENSG00000223361	0.0284184		ENSG00000266053.2	0.00734371
ENSG00000204264	0.0108326		ENSG00000230989	0.0283977		ENSG00000102898.12	0.00734307
ENSG00000163947	0.0108135		ENSG00000101596	0.028395		ENSG00000135845.10	0.00734302
ENSG00000168016	0.010801		ENSG00000137504	0.0283926		ENSG00000116285.13	0.00734054
ENSG00000146859	0.0107988		ENSG00000123240	0.0283717		ENSG00000286981.1	0.00733684
ENSG00000136279	0.010788		ENSG00000133142	0.0283473		ENSG00000105928.16	0.00732887
ENSG00000086300	0.0107859		ENSG00000126768	0.0283459		ENSG00000107789.16	0.00732672
ENSG00000240342	0.0107765		ENSG00000141293	0.0283252		ENSG00000154553.16	0.00732383
ENSG00000125970	0.0107505		ENSG00000143110	0.0283102		ENSG00000274618.2	0.00732108
ENSG00000085265	0.0107008		ENSG00000173272	0.0283002		ENSG00000196878.15	0.00732101
ENSG00000150459	0.0106932		ENSG00000160570	0.0282605		ENSG00000119411.11	0.00731967
ENSG00000163110	0.0106909		ENSG00000205730	0.0282391		ENSG00000181004.10	0.00731588
ENSG00000166046	0.0106772		ENSG00000145287	0.0282391		ENSG00000137941.17	0.00731353
ENSG00000127920	0.0106686		ENSG00000112640	0.0282203		ENSG00000125845.7	0.0073119
ENSG00000124214	0.0106626		ENSG00000167085	0.0282103		ENSG00000133302.13	0.00731171
ENSG00000013275	0.0106624		ENSG00000136147	0.0281857		ENSG00000132554.20	0.00730964
ENSG00000156261	0.0106602		ENSG00000144228	0.0281669		ENSG00000122694.16	0.00730683
ENSG00000130396	0.0106595		ENSG00000237765	0.0281639		ENSG00000196218.13	0.00730674
ENSG00000220793	0.0106461		ENSG00000032742	0.0281529		ENSG00000237976.1	0.00730652
ENSG00000143409	0.0106037		ENSG00000110852	0.0281459		ENSG00000131943.19	0.00730309
ENSG00000047597	0.0105852		ENSG00000130300	0.0281226		ENSG00000096696.15	0.00729999
ENSG00000162923	0.0105784		ENSG00000124575	0.0281171		ENSG00000207039.1	0.00729772
ENSG00000120705	0.0105703		ENSG00000173992	0.028114		ENSG00000076944.16	0.00729051
ENSG00000197238	0.0105693		ENSG00000111300	0.0281075		ENSG00000288560.1	0.00728981
ENSG00000075292	0.0105428		ENSG00000149930	0.0280987		ENSG00000099860.9	0.00728971
ENSG00000089006	0.0105356		ENSG00000164916	0.028088		ENSG00000153363.13	0.00728879
ENSG00000164190	0.0105305		ENSG00000185532	0.0280577		ENSG00000140876.11	0.00728766
ENSG00000212664	0.0105298		ENSG00000021762	0.0280549		ENSG00000133317.16	0.00728639
ENSG00000147206	0.0105173		ENSG00000152583	0.0280341		ENSG00000162851.8	0.00728355
ENSG00000068878	0.0105153		ENSG00000169299	0.0280273		ENSG00000134533.6	0.00728146
ENSG00000220842	0.0104895		ENSG00000166946	0.02802		ENSG00000234807.7	0.00727984
ENSG00000119707	0.0104482		ENSG00000085719	0.0279766		ENSG00000196611.6	0.00727941
ENSG00000275708	0.0104419		ENSG00000152804	0.0279766		ENSG00000138031.15	0.00727786
ENSG00000155099	0.0103547		ENSG00000135596	0.0279693		ENSG00000082641.16	0.00727609
ENSG00000175390	0.0103438		ENSG00000125356	0.0279679		ENSG00000156414.19	0.00727212
ENSG00000169908	0.0103292		ENSG00000047188	0.0279555		ENSG00000241945.8	0.00726649
ENSG00000181722	0.0103257		ENSG00000125505	0.0279321		ENSG00000026751.17	0.00726639
ENSG00000153046	0.0103228		ENSG00000176946	0.0279275		ENSG00000116991.11	0.00726591
ENSG00000121858	0.0103015		ENSG00000143514	0.0279113		ENSG00000121931.16	0.00726216
ENSG00000138767	0.0102972		ENSG00000110514	0.0279033		ENSG00000279928.2	0.00726151
ENSG00000150712	0.010286		ENSG00000105339	0.0279021		ENSG00000125910.6	0.00725779
ENSG00000124207	0.0102776		ENSG00000187231	0.027889		ENSG00000230148.8	0.00725653
ENSG00000114737	0.0102756		ENSG00000176095	0.0278783		ENSG00000106066.15	0.00725484
ENSG00000129968	0.0102756		ENSG00000199751	0.0278764		ENSG00000153714.6	0.00724815
ENSG00000023445	0.0102658		ENSG00000006607	0.0278686		ENSG00000250565.7	0.007246
ENSG00000121964	0.010259		ENSG00000072401	0.0278679		ENSG00000286633.1	0.00724571
ENSG00000114209	0.0102552		ENSG00000085662	0.0278362		ENSG00000185585.20	0.00724237
ENSG00000152234	0.0102385		ENSG00000177410	0.0278332		ENSG00000214595.12	0.00723651
ENSG00000105810	0.0102194		ENSG00000137210	0.0278213		ENSG00000170500.13	0.00723583
ENSG00000113742	0.0102162		ENSG00000171603	0.0278135		ENSG00000104518.11	0.00723538
ENSG00000273703	0.0102078		ENSG00000134215	0.0277933		ENSG00000213694.6	0.00722928
ENSG00000105953	0.0102035		ENSG00000273802	0.027762		ENSG00000187775.17	0.00722689
ENSG00000160796	0.0101943		ENSG00000115738	0.0277607		ENSG00000162374.18	0.00722455
ENSG00000172493	0.0101801		ENSG00000137574	0.0277443		ENSG00000119714.11	0.00722447
ENSG00000032219	0.0101727		ENSG00000064607	0.0277438		ENSG00000226742.4	0.00722316
ENSG00000171223	0.0101689		ENSG00000165813	0.0277288		ENSG00000084444.14	0.00722309
ENSG00000035403	0.0101688		ENSG00000123143	0.0277257		ENSG00000171861.11	0.00722218
ENSG00000125818	0.0101547		ENSG00000229124	0.0277091		ENSG00000100100.13	0.0072214
ENSG00000136830	0.0101535		ENSG00000207061	0.0277084		ENSG00000180535.4	0.00722065
ENSG00000100030	0.0101531		ENSG00000187097	0.0277047		ENSG00000099800.8	0.0072172
ENSG00000023516	0.0101512		ENSG00000170846	0.027702		ENSG00000140400.17	0.00721299
ENSG00000147274	0.010132		ENSG00000120709	0.0277001		ENSG00000161281.11	0.00721252
ENSG00000103035	0.0101302		ENSG00000196323	0.0276902		ENSG00000255198.4	0.00721216
ENSG00000078668	0.0101218		ENSG00000135913	0.0276832		ENSG00000167460.17	0.00721139
ENSG00000171314	0.0101165		ENSG00000276180	0.0276581		ENSG00000254703.2	0.00720981
ENSG00000105193	0.0100917		ENSG00000178209	0.0276463		ENSG00000225528.3	0.00720957
ENSG00000108561	0.0100903		ENSG00000212907	0.0276398		ENSG00000092969.12	0.00720649
ENSG00000058673	0.0100861		ENSG00000145780	0.0275985		ENSG00000166140.17	0.00720585
ENSG00000072062	0.0100827		ENSG00000123146	0.0275961		ENSG00000230257.5	0.00720464
ENSG00000257103	0.0100696		ENSG00000128915	0.0275544		ENSG00000166268.11	0.00720267
ENSG00000272325	0.0100601		ENSG00000104064	0.0275429		ENSG00000187105.9	0.00720203
ENSG00000132530	0.0100599		ENSG00000134250	0.0275303		ENSG00000163864.17	0.00720034
ENSG00000126878	0.0100509		ENSG00000198189	0.0275232		ENSG00000181409.14	0.00719691
ENSG00000135624	0.0100182		ENSG00000007520	0.0274998		ENSG00000132274.16	0.00719508
ENSG00000156587	0.00999992		ENSG00000126860	0.027483		ENSG00000008226.20	0.00719428
ENSG00000121892	0.00997564		ENSG00000104522	0.0274699		ENSG00000239213.6	0.00719135
ENSG00000136819	0.00994753		ENSG00000143416	0.0274566		ENSG00000105829.13	0.0071905
ENSG00000147416	0.0099392		ENSG00000115827	0.0274378		ENSG00000103274.11	0.00718946
ENSG00000113368	0.00991739		ENSG00000088930	0.027414		ENSG00000105610.6	0.0071894
ENSG00000111144	0.00991639		ENSG00000197405	0.0273888		ENSG00000254887.1	0.00718774
ENSG00000105323	0.00991083		ENSG00000213672	0.0273879		ENSG00000156026.14	0.00718594
ENSG00000188641	0.00990725		ENSG00000139433	0.0273873		ENSG00000287875.1	0.00717752
ENSG00000092929	0.00989829		ENSG00000116962	0.0273758		ENSG00000180229.12	0.00717626
ENSG00000145216	0.00988161		ENSG00000161921	0.0273255		ENSG00000130595.19	0.00717613
ENSG00000230202	0.00987749		ENSG00000244734	0.0273172		ENSG00000132681.17	0.00717499
ENSG00000089639	0.00986421		ENSG00000090581	0.0273145		ENSG00000177666.17	0.00716937
ENSG00000165502	0.00986315		ENSG00000162736	0.0272821		ENSG00000139044.12	0.00716882
ENSG00000135709	0.00986313		ENSG00000172216	0.0272739		ENSG00000223797.6	0.00716411
ENSG00000187735	0.00985272		ENSG00000128383	0.0272695		ENSG00000280194.1	0.00716077
ENSG00000120438	0.00984171		ENSG00000175931	0.0272625		ENSG00000276256.1	0.00715889
ENSG00000178913	0.00982596		ENSG00000188536	0.0272336		ENSG00000130714.19	0.00715757
ENSG00000197461	0.0098209		ENSG00000100991	0.0272267		ENSG00000228065.11	0.00715741
ENSG00000181274	0.00981629		ENSG00000115211	0.0272244		ENSG00000168056.17	0.00715496
ENSG00000073861	0.00980635		ENSG00000124222	0.0272079		ENSG00000091536.19	0.00715259
ENSG00000082805	0.0098038		ENSG00000179933	0.0271625		ENSG00000176101.12	0.00714554
ENSG00000023892	0.00980029		ENSG00000100219	0.0271393		ENSG00000127314.18	0.00714004
ENSG00000238103	0.00979298		ENSG00000145833	0.0271381		ENSG00000198836.11	0.00713649
ENSG00000109790	0.00978312		ENSG00000188026	0.027112		ENSG00000235008.1	0.00713352
ENSG00000164691	0.0097702		ENSG00000133398	0.0270968		ENSG00000171914.16	0.00713237
ENSG00000136021	0.0097615		ENSG00000164938	0.0270961		ENSG00000122417.15	0.00713212
ENSG00000115524	0.00975614		ENSG00000081181	0.0270846		ENSG00000239437.3	0.00713026
ENSG00000139132	0.00974872		ENSG00000205758	0.0270732		ENSG00000112293.15	0.00713023
ENSG00000138594	0.00974162		ENSG00000233452	0.0270701		ENSG00000142684.9	0.00712822
ENSG00000100664	0.0097182		ENSG00000198015	0.027064		ENSG00000144893.12	0.00712789
ENSG00000138385	0.00971759		ENSG00000173905	0.0270616		ENSG00000184979.10	0.00712761
ENSG00000114166	0.00971214		ENSG00000199990	0.0270608		ENSG00000197208.6	0.00712472
ENSG00000144426	0.00967448		ENSG00000103540	0.0270374		ENSG00000204428.12	0.00712118
ENSG00000165494	0.0096697		ENSG00000035681	0.0270109		ENSG00000221923.9	0.0071201
ENSG00000095370	0.00965371		ENSG00000180190	0.0269945		ENSG00000134308.14	0.00711805
ENSG00000163602	0.00962124		ENSG00000133943	0.0269925		ENSG00000167995.17	0.00711783
ENSG00000034152	0.00961637		ENSG00000113140	0.0269883		ENSG00000182853.12	0.00711563
ENSG00000106153	0.00959705		ENSG00000089220	0.026985		ENSG00000241351.3	0.00711461
ENSG00000135655	0.00959259		ENSG00000176890	0.0269663		ENSG00000218208.1	0.00711039
ENSG00000166025	0.0095902		ENSG00000163875	0.0269417		ENSG00000174437.18	0.0071089
ENSG00000110696	0.00956653		ENSG00000085721	0.0269315		ENSG00000204710.2	0.00710281
ENSG00000183486	0.00955781		ENSG00000184887	0.0269224		ENSG00000034053.15	0.00709667
ENSG00000074370	0.00955634		ENSG00000023697	0.0269222		ENSG00000117475.14	0.00709413
ENSG00000111642	0.00954188		ENSG00000140678	0.0269116		ENSG00000206838.1	0.00709386
ENSG00000102081	0.00951645		ENSG00000131653	0.0269097		ENSG00000107736.22	0.00709085
ENSG00000108510	0.00950603		ENSG00000172273	0.0269093		ENSG00000114395.11	0.00709079
ENSG00000176390	0.00949425		ENSG00000148218	0.0268981		ENSG00000256591.5	0.00708506
ENSG00000152229	0.00949078		ENSG00000177370	0.0268903		ENSG00000198162.12	0.00707411
ENSG00000175155	0.00948845		ENSG00000162889	0.0268855		ENSG00000090013.11	0.00707237
ENSG00000099942	0.0094838		ENSG00000182973	0.0268777		ENSG00000099194.6	0.0070702
ENSG00000077044	0.00947832		ENSG00000165209	0.0268619		ENSG00000200419.1	0.00706932
ENSG00000131504	0.00946935		ENSG00000048028	0.0268484		ENSG00000111266.9	0.0070687
ENSG00000148396	0.0094659		ENSG00000133069	0.0268213		ENSG00000241990.5	0.0070661
ENSG00000185215	0.00945844		ENSG00000186716	0.026821		ENSG00000260916.8	0.00706131
ENSG00000175061	0.00945426		ENSG00000274267	0.0268004		ENSG00000288156.1	0.00705691
ENSG00000197969	0.00943122		ENSG00000184260	0.0268004		ENSG00000090104.12	0.0070545
ENSG00000197943	0.009389		ENSG00000246705	0.0267905		ENSG00000117399.14	0.00705304
ENSG00000196396	0.00938872		ENSG00000167522	0.0267851		ENSG00000204314.12	0.00705281
ENSG00000183255	0.00936239		ENSG00000124788	0.0267837		ENSG00000179523.5	0.00704775
ENSG00000110075	0.00934062		ENSG00000164463	0.0267784		ENSG00000170873.19	0.00704767
ENSG00000197415	0.00933032		ENSG00000101843	0.0267717		ENSG00000174469.23	0.00704596
ENSG00000160299	0.00932864		ENSG00000166167	0.026765		ENSG00000152582.14	0.00704155
ENSG00000239713	0.00932563		ENSG00000105671	0.0267611		ENSG00000246985.8	0.00703296
ENSG00000049618	0.00932163		ENSG00000188313	0.0267453		ENSG00000170291.15	0.00703034
ENSG00000137145	0.00930286		ENSG00000111832	0.0267168		ENSG00000113758.13	0.00702785
ENSG00000101752	0.00929669		ENSG00000266338	0.0267026		ENSG00000183722.9	0.00702116
ENSG00000196642	0.00928842		ENSG00000247077	0.0266824		ENSG00000113595.15	0.00702015
ENSG00000105202	0.00928531		ENSG00000070061	0.0266777		ENSG00000074276.10	0.00701991
ENSG00000007237	0.0092552		ENSG00000212694	0.0266542		ENSG00000170458.14	0.00701939
ENSG00000149357	0.00924831		ENSG00000173113	0.0266531		ENSG00000179151.13	0.00701793
ENSG00000116668	0.00923353		ENSG00000121858	0.0266291		ENSG00000123358.20	0.00701779
ENSG00000198900	0.0092146		ENSG00000088986	0.0266237		ENSG00000135637.14	0.00701578
ENSG00000100461	0.0092118		ENSG00000269335	0.0266033		ENSG00000166801.17	0.00701539
ENSG00000156860	0.00920483		ENSG00000143157	0.026601		ENSG00000100532.13	0.00700631
ENSG00000110330	0.00920268		ENSG00000278053	0.0265957		ENSG00000116675.16	0.00700483
ENSG00000099290	0.00920199		ENSG00000244313	0.0265876		ENSG00000164877.19	0.00700081
ENSG00000103266	0.00919369		ENSG00000102230	0.0265863		ENSG00000275126.2	0.0069964
ENSG00000162366	0.00919154		ENSG00000146414	0.026578		ENSG00000222009.8	0.00699311
ENSG00000206596	0.00918338		ENSG00000129250	0.0265756		ENSG00000242960.1	0.00699234
ENSG00000168610	0.00915792		ENSG00000151575	0.0265725		ENSG00000238825.1	0.00699113
ENSG00000020577	0.00914703		ENSG00000106355	0.0265621		ENSG00000185219.17	0.00698894
ENSG00000091039	0.00912527		ENSG00000177663	0.0265587		ENSG00000166435.16	0.00698359
ENSG00000176903	0.00911213		ENSG00000107897	0.0265501		ENSG00000197763.20	0.00698296
ENSG00000184575	0.0091044		ENSG00000117748	0.0265427		ENSG00000151849.16	0.00698119
ENSG00000131725	0.00908556		ENSG00000149658	0.026528		ENSG00000251799.1	0.00697852
ENSG00000169967	0.00907927		ENSG00000183508	0.0265196		ENSG00000163430.12	0.00697773
ENSG00000123689	0.00907456		ENSG00000082258	0.0265181		ENSG00000165238.16	0.00697503
ENSG00000080603	0.00907154		ENSG00000087903	0.0265068		ENSG00000147883.12	0.00697476
ENSG00000166747	0.00905298		ENSG00000114737	0.0264997		ENSG00000152291.14	0.00697018
ENSG00000120686	0.00904333		ENSG00000168067	0.02649		ENSG00000162148.11	0.00696892
ENSG00000161813	0.00904086		ENSG00000186687	0.0264873		ENSG00000008382.16	0.00695985
ENSG00000100697	0.00903996		ENSG00000113761	0.0264853		ENSG00000176472.10	0.00695967
ENSG00000100364	0.00903641		ENSG00000130348	0.0264448		ENSG00000113905.5	0.0069593
ENSG00000116473	0.00899483		ENSG00000162702	0.0264309		ENSG00000274487.2	0.00695746
ENSG00000184983	0.00899255		ENSG00000122085	0.0264232		ENSG00000244230.3	0.00695532
ENSG00000069345	0.00897894		ENSG00000115993	0.0264195		ENSG00000231170.7	0.00695408
ENSG00000103381	0.00897679		ENSG00000114999	0.0263998		ENSG00000158555.15	0.00695202
ENSG00000105559	0.00897274		ENSG00000150776	0.0263971		ENSG00000135211.6	0.00695043
ENSG00000135932	0.00894389		ENSG00000163734	0.0263943		ENSG00000244040.7	0.00694994
ENSG00000162747	0.00891576		ENSG00000154451	0.0263932		ENSG00000169856.9	0.00694457
ENSG00000010017	0.00888035		ENSG00000164674	0.0263782		ENSG00000120696.9	0.00694231
ENSG00000162613	0.00887233		ENSG00000023445	0.0263747		ENSG00000027075.16	0.00694015
ENSG00000175416	0.00887153		ENSG00000106392	0.026341		ENSG00000156968.9	0.0069397
ENSG00000055208	0.00885848		ENSG00000160999	0.0263291		ENSG00000253352.10	0.00693641
ENSG00000146112	0.0088418		ENSG00000136250	0.0263265		ENSG00000267506.5	0.00693579
ENSG00000062485	0.00883907		ENSG00000068784	0.026326		ENSG00000197614.11	0.00693195
ENSG00000129292	0.00883852		ENSG00000214753	0.0263218		ENSG00000211892.4	0.00693184
ENSG00000135905	0.00882592		ENSG00000124614	0.0263179		ENSG00000213335.4	0.00692971
ENSG00000136490	0.00881981		ENSG00000111801	0.0263041		ENSG00000109929.10	0.00692828
ENSG00000111885	0.0088079		ENSG00000148296	0.0262951		ENSG00000071537.14	0.00692784
ENSG00000114062	0.00880439		ENSG00000106290	0.026288		ENSG00000100985.7	0.00692191
ENSG00000082397	0.00878735		ENSG00000070614	0.0262732		ENSG00000143341.12	0.0069214
ENSG00000088247	0.00877337		ENSG00000120899	0.0262414		ENSG00000198821.11	0.00691462
ENSG00000136527	0.00875615		ENSG00000155115	0.0262366		ENSG00000223552.1	0.00691246
ENSG00000278996	0.00874994		ENSG00000114841	0.0262288		ENSG00000127415.13	0.00691033
ENSG00000167283	0.00874262		ENSG00000158457	0.0262269		ENSG00000185070.12	0.00690992
ENSG00000168653	0.00872603		ENSG00000111786	0.0262181		ENSG00000108592.17	0.00690814
ENSG00000175857	0.00872234		ENSG00000004399	0.0262167		ENSG00000102802.10	0.00690634
ENSG00000115825	0.00871865		ENSG00000136826	0.0262099		ENSG00000264916.2	0.00690442
ENSG00000102024	0.00871405		ENSG00000173744	0.026209		ENSG00000204498.11	0.00690181
ENSG00000138439	0.00869943		ENSG00000066739	0.0262005		ENSG00000102893.16	0.0068986
ENSG00000065000	0.00865876		ENSG00000222072	0.0261867		ENSG00000114982.19	0.00689776
ENSG00000166716	0.00865434		ENSG00000211450	0.0261857		ENSG00000136315.4	0.00689592
ENSG00000118816	0.00864174		ENSG00000111639	0.0261813		ENSG00000171992.13	0.00689167
ENSG00000085449	0.00863948		ENSG00000189060	0.0261752		ENSG00000287445.1	0.00688827
ENSG00000124486	0.00863605		ENSG00000006652	0.0261443		ENSG00000130544.12	0.0068871
ENSG00000181104	0.00863521		ENSG00000197217	0.0261238		ENSG00000102554.14	0.0068837
ENSG00000263001	0.00861864		ENSG00000099795	0.0261215		ENSG00000211648.2	0.00688295
ENSG00000122483	0.00861452		ENSG00000160209	0.0261052		ENSG00000188626.6	0.00687621
ENSG00000159335	0.00856302		ENSG00000204642	0.0261042		ENSG00000102897.10	0.0068751
ENSG00000036257	0.00854207		ENSG00000183207	0.0260992		ENSG00000165949.12	0.00687355
ENSG00000075884	0.00852872		ENSG00000155629	0.0260858		ENSG00000116962.15	0.00687188
ENSG00000101057	0.00852382		ENSG00000143207	0.0260783		ENSG00000120662.16	0.00687154
ENSG00000163848	0.00850618		ENSG00000167118	0.0260752		ENSG00000122592.8	0.00687125
ENSG00000106105	0.0085028		ENSG00000154642	0.0260687		ENSG00000206052.11	0.00687117
ENSG00000033327	0.00849784		ENSG00000064012	0.0260597		ENSG00000130208.10	0.00686839
ENSG00000162614	0.00849664		ENSG00000117115	0.0260567		ENSG00000086548.9	0.00686331
ENSG00000078142	0.00849386		ENSG00000113312	0.0260373		ENSG00000087253.13	0.00686099
ENSG00000215301	0.00848863		ENSG00000141526	0.0260314		ENSG00000120949.15	0.00685957
ENSG00000130770	0.00848862		ENSG00000183309	0.0260298		ENSG00000131871.15	0.00685826
ENSG00000135766	0.00848368		ENSG00000128284	0.0260255		ENSG00000130958.13	0.0068582
ENSG00000002834	0.00846707		ENSG00000168906	0.0259642		ENSG00000106615.10	0.00685736
ENSG00000107341	0.00846623		ENSG00000175354	0.0259625		ENSG00000185163.10	0.00685497
ENSG00000111540	0.00845377		ENSG00000131375	0.025961		ENSG00000196792.12	0.00685126
ENSG00000005844	0.00844732		ENSG00000125818	0.0259561		ENSG00000171798.19	0.00685124
ENSG00000130724	0.00841447		ENSG00000012963	0.0259544		ENSG00000205488.9	0.00685066
ENSG00000167470	0.00840332		ENSG00000177732	0.0259406		ENSG00000187609.16	0.00684709
ENSG00000006715	0.00840037		ENSG00000164062	0.0259236		ENSG00000140471.17	0.00684678
ENSG00000126247	0.00839987		ENSG00000165525	0.0259192		ENSG00000151892.16	0.00684637
ENSG00000143621	0.00839801		ENSG00000026950	0.0259026		ENSG00000269604.1	0.00684242
ENSG00000123505	0.00839233		ENSG00000130313	0.0258962		ENSG00000135127.11	0.00684192
ENSG00000163320	0.00836145		ENSG00000276966	0.0258775		ENSG00000204291.11	0.00683853
ENSG00000204310	0.00836047		ENSG00000070961	0.0258763		ENSG00000184178.16	0.00683528
ENSG00000221869	0.00834684		ENSG00000165312	0.0258684		ENSG00000128284.19	0.00683362
ENSG00000126581	0.00832945		ENSG00000143384	0.0258638		ENSG00000204642.14	0.00683201
ENSG00000106443	0.00832074		ENSG00000229344	0.0258613		ENSG00000132481.7	0.00683193
ENSG00000185340	0.00829612		ENSG00000124570	0.0258607		ENSG00000231770.6	0.00683125
ENSG00000218175	0.00829468		ENSG00000173848	0.0258355		ENSG00000166292.12	0.00682653
ENSG00000106261	0.00829342		ENSG00000116209	0.0258176		ENSG00000128510.12	0.00682523
ENSG00000141503	0.00826837		ENSG00000084623	0.0258155		ENSG00000163464.8	0.00682505
ENSG00000197776	0.00826537		ENSG00000184983	0.0258018		ENSG00000135185.12	0.00682335
ENSG00000184216	0.0082646		ENSG00000140386	0.02578		ENSG00000172403.11	0.00682176
ENSG00000276903	0.00825954		ENSG00000108861	0.0257728		ENSG00000278917.1	0.00682067
ENSG00000112343	0.00824353		ENSG00000105497	0.0257717		ENSG00000254912.2	0.00681112
ENSG00000106682	0.00823789		ENSG00000147123	0.0257686		ENSG00000170296.10	0.00681066
ENSG00000122257	0.00821704		ENSG00000119185	0.0257484		ENSG00000157542.11	0.00681038
ENSG00000221963	0.00821408		ENSG00000114302	0.0257455		ENSG00000138709.19	0.00681011
ENSG00000275713	0.00821171		ENSG00000198804	0.0257412		ENSG00000176894.10	0.00680956
ENSG00000023734	0.00819832		ENSG00000177575	0.0257362		ENSG00000183960.9	0.00680855
ENSG00000146094	0.0081824		ENSG00000176623	0.0257309		ENSG00000273079.7	0.00680804
ENSG00000185658	0.00818197		ENSG00000135828	0.0257295		ENSG00000264940.5	0.00680798
ENSG00000061676	0.00816191		ENSG00000168944	0.0257271		ENSG00000143382.16	0.00680781
ENSG00000196154	0.00816041		ENSG00000088766	0.0257264		ENSG00000118946.12	0.00680529
ENSG00000070081	0.0081586		ENSG00000131873	0.0256866		ENSG00000230615.7	0.00680526
ENSG00000063245	0.00814108		ENSG00000146463	0.0256813		ENSG00000183298.5	0.00680486
ENSG00000100580	0.00813859		ENSG00000073050	0.0256778		ENSG00000150907.10	0.00680399
ENSG00000124333	0.00813795		ENSG00000213463	0.0256651		ENSG00000154240.17	0.00680194
ENSG00000100330	0.00813696		ENSG00000145916	0.025664		ENSG00000160953.17	0.00679945
ENSG00000159842	0.00813505		ENSG00000100055	0.0256576		ENSG00000047188.16	0.00679914
ENSG00000014216	0.0081313		ENSG00000175482	0.0256538		ENSG00000163617.11	0.00679805
ENSG00000148737	0.0081051		ENSG00000157450	0.0256333		ENSG00000198715.13	0.0067977
ENSG00000248333	0.00810144		ENSG00000166012	0.0256275		ENSG00000160185.15	0.00679623
ENSG00000112118	0.00808834		ENSG00000163755	0.0256209		ENSG00000104381.14	0.00679622
ENSG00000196230	0.00804726		ENSG00000103769	0.0256031		ENSG00000122644.13	0.00679615
ENSG00000213178	0.00803874		ENSG00000125971	0.0256007		ENSG00000034693.15	0.00679509
ENSG00000115760	0.00803048		ENSG00000179918	0.0255934		ENSG00000274114.2	0.00679482
ENSG00000156030	0.00802559		ENSG00000158717	0.0255785		ENSG00000136237.19	0.00679145
ENSG00000163788	0.00802286		ENSG00000096060	0.0255604		ENSG00000164684.13	0.00679115
ENSG00000112081	0.00800993		ENSG00000048392	0.0255528		ENSG00000110344.10	0.00678278
ENSG00000074416	0.00800688		ENSG00000149532	0.0255523		ENSG00000153179.13	0.00677673
ENSG00000198380	0.00800625		ENSG00000104231	0.0255483		ENSG00000168517.11	0.00677536
ENSG00000172216	0.00800563		ENSG00000139651	0.0255478		ENSG00000182107.7	0.00677242
ENSG00000134308	0.00800458		ENSG00000170323	0.0255472		ENSG00000169155.10	0.0067694
ENSG00000214223	0.00797929		ENSG00000089022	0.0255472		ENSG00000162825.16	0.00676869
ENSG00000116604	0.00797915		ENSG00000141504	0.0255421		ENSG00000244187.8	0.00676826
ENSG00000136810	0.00797705		ENSG00000111707	0.025541		ENSG00000196872.12	0.00676708
ENSG00000165097	0.00794409		ENSG00000067057	0.0255357		ENSG00000132530.17	0.00676534
ENSG00000179195	0.00793099		ENSG00000151304	0.0255207		ENSG00000173402.12	0.00676196
ENSG00000010810	0.0079197		ENSG00000163510	0.0255168		ENSG00000187017.17	0.00676192
ENSG00000141469	0.00791093		ENSG00000099821	0.0255139		ENSG00000255737.2	0.00676184
ENSG00000011007	0.00790675		ENSG00000151838	0.0255086		ENSG00000124588.22	0.00675831
ENSG00000164096	0.00789348		ENSG00000062485	0.0255064		ENSG00000199377.1	0.00675778
ENSG00000178695	0.00787849		ENSG00000182473	0.025478		ENSG00000123179.14	0.00675706
ENSG00000072042	0.00787819		ENSG00000176105	0.0254669		ENSG00000155849.16	0.00675548
ENSG00000048828	0.00787199		ENSG00000108592	0.0254643		ENSG00000138629.16	0.00675449
ENSG00000168118	0.00786745		ENSG00000101425	0.0254503		ENSG00000137822.13	0.00675293
ENSG00000147010	0.00786225		ENSG00000241973	0.0254351		ENSG00000048052.23	0.00675059
ENSG00000131981	0.00786188		ENSG00000171109	0.025435		ENSG00000229391.7	0.00674943
ENSG00000101361	0.00785433		ENSG00000121964	0.025431		ENSG00000136235.17	0.00674704
ENSG00000158290	0.00785411		ENSG00000165630	0.0254152		ENSG00000162961.14	0.006745
ENSG00000155366	0.0078484		ENSG00000095321	0.0254078		ENSG00000150316.12	0.00674432
ENSG00000138772	0.00784259		ENSG00000168488	0.025407		ENSG00000174749.6	0.00674382
ENSG00000171988	0.00782782		ENSG00000201644	0.0253876		ENSG00000154258.17	0.00674308
ENSG00000143797	0.00781899		ENSG00000067955	0.0253763		ENSG00000246898.1	0.00674257
ENSG00000117400	0.00780713		ENSG00000111676	0.0253758		ENSG00000166532.16	0.00673917
ENSG00000117395	0.00779898		ENSG00000069509	0.0253706		ENSG00000260615.1	0.00673845
ENSG00000154240	0.00778833		ENSG00000140280	0.0253577		ENSG00000231131.8	0.00673727
ENSG00000245532	0.00777865		ENSG00000100226	0.0253423		ENSG00000238912.1	0.00673726
ENSG00000022267	0.00777081		ENSG00000204428	0.025329		ENSG00000271984.1	0.00673659
ENSG00000015133	0.00776899		ENSG00000123685	0.025326		ENSG00000088298.13	0.00673507
ENSG00000181467	0.0077457		ENSG00000145354	0.0253121		ENSG00000143622.11	0.00673426
ENSG00000132963	0.00773937		ENSG00000134602	0.0253103		ENSG00000006831.10	0.00672808
ENSG00000028277	0.00772941		ENSG00000175970	0.0252737		ENSG00000197249.14	0.0067272
ENSG00000156802	0.0077161		ENSG00000100412	0.0252583		ENSG00000132423.12	0.00672209
ENSG00000241553	0.00770982		ENSG00000186575	0.0252573		ENSG00000122863.6	0.00672182
ENSG00000129515	0.00768685		ENSG00000115241	0.025241		ENSG00000142669.15	0.0067175
ENSG00000117228	0.00767402		ENSG00000223501	0.0252247		ENSG00000133624.13	0.00671694
ENSG00000167004	0.00767171		ENSG00000131467	0.0252212		ENSG00000255150.2	0.00671493
ENSG00000160584	0.00765901		ENSG00000108010	0.0252099		ENSG00000123124.14	0.00671459
ENSG00000110077	0.00765223		ENSG00000083099	0.025206		ENSG00000272690.6	0.00671166
ENSG00000182196	0.00764425		ENSG00000003436	0.0251982		ENSG00000213347.10	0.00671135
ENSG00000135390	0.00764106		ENSG00000105379	0.0251935		ENSG00000196782.12	0.00671014
ENSG00000105374	0.00763697		ENSG00000186834	0.0251259		ENSG00000099785.11	0.00670952
ENSG00000166200	0.00762737		ENSG00000204899	0.0251245		ENSG00000113749.7	0.00670875
ENSG00000197312	0.00762166		ENSG00000164985	0.0251015		ENSG00000171631.16	0.00670791
ENSG00000121104	0.00760738		ENSG00000149929	0.0250992		ENSG00000157445.15	0.00670567
ENSG00000124570	0.00759606		ENSG00000252316	0.0250902		ENSG00000263069.6	0.00670551
ENSG00000062194	0.00759567		ENSG00000090487	0.0250847		ENSG00000141756.19	0.00670451
ENSG00000135506	0.00757528		ENSG00000278099	0.0250725		ENSG00000131042.15	0.00670396
ENSG00000143772	0.00755473		ENSG00000177272	0.0250643		ENSG00000114423.23	0.00670349
ENSG00000110324	0.00755472		ENSG00000126391	0.0250577		ENSG00000213977.8	0.00670265
ENSG00000132424	0.00754467		ENSG00000176619	0.0250563		ENSG00000168026.19	0.00670081
ENSG00000186432	0.00753571		ENSG00000241923	0.0250485		ENSG00000087495.17	0.00670041
ENSG00000163811	0.00752637		ENSG00000110344	0.0250448		ENSG00000117691.10	0.00669753
ENSG00000204131	0.00752095		ENSG00000244230	0.0250343		ENSG00000286329.1	0.00669686
ENSG00000135842	0.00752044		ENSG00000173511	0.0250326		ENSG00000120458.13	0.00669512
ENSG00000136717	0.00749796		ENSG00000168090	0.0250286		ENSG00000142156.16	0.00669358
ENSG00000128595	0.00749187		ENSG00000138709	0.0250227		ENSG00000237476.1	0.00669345
ENSG00000082212	0.00748736		ENSG00000173276	0.0250196		ENSG00000204936.10	0.0066913
ENSG00000041357	0.00747215		ENSG00000185130	0.0250145		ENSG00000090432.7	0.00668615
ENSG00000140450	0.0074686		ENSG00000152904	0.0250113		ENSG00000141040.15	0.00668614
ENSG00000154945	0.00746014		ENSG00000132613	0.0250055		ENSG00000230749.5	0.00668432
ENSG00000205302	0.00745722		ENSG00000108854	0.0250011		ENSG00000257267.3	0.00668428
ENSG00000148337	0.00745554		ENSG00000116786	0.0249989		ENSG00000181061.14	0.00668417
ENSG00000080371	0.00744788		ENSG00000203747	0.0249882		ENSG00000136931.10	0.00668351
ENSG00000213625	0.007445		ENSG00000101162	0.0249808		ENSG00000162949.16	0.00668115
ENSG00000136141	0.00744173		ENSG00000171992	0.0249674		ENSG00000197813.6	0.00668095
ENSG00000004478	0.00744078		ENSG00000198836	0.0249512		ENSG00000153975.10	0.00667577
ENSG00000197256	0.00741575		ENSG00000196352	0.024944		ENSG00000060138.13	0.00667342
ENSG00000152332	0.00741275		ENSG00000172572	0.0249414		ENSG00000213453.3	0.00667024
ENSG00000132109	0.00741121		ENSG00000153443	0.0249228		ENSG00000177406.5	0.00666986
ENSG00000145354	0.00740535		ENSG00000137764	0.0249134		ENSG00000239246.3	0.00666523
ENSG00000129562	0.00740086		ENSG00000187608	0.0248985		ENSG00000198805.12	0.00666404
ENSG00000196233	0.00739599		ENSG00000182180	0.0248908		ENSG00000080166.16	0.00665821
ENSG00000112146	0.0073839		ENSG00000188191	0.0248894		ENSG00000135926.15	0.00665295
ENSG00000185811	0.00737577		ENSG00000022567	0.0248774		ENSG00000274357.1	0.00665067
ENSG00000133872	0.00737541		ENSG00000104419	0.0248678		ENSG00000169762.17	0.00664879
ENSG00000140332	0.00737388		ENSG00000164944	0.0248665		ENSG00000110218.9	0.00664625
ENSG00000116741	0.00737382		ENSG00000137812	0.0248595		ENSG00000165655.17	0.00664311
ENSG00000027075	0.00733698		ENSG00000143256	0.0248513		ENSG00000131459.13	0.00664294
ENSG00000133961	0.00733433		ENSG00000247271	0.0248166		ENSG00000242641.6	0.00664167
ENSG00000105967	0.00731719		ENSG00000003400	0.0248048		ENSG00000041982.16	0.00664107
ENSG00000112739	0.00731592		ENSG00000166619	0.0247789		ENSG00000185085.2	0.00663717
ENSG00000165682	0.00731217		ENSG00000072958	0.024773		ENSG00000164241.14	0.00663667
ENSG00000198502	0.00730962		ENSG00000112304	0.0247655		ENSG00000286546.1	0.00663228
ENSG00000164687	0.00728087		ENSG00000163781	0.0246929		ENSG00000257218.6	0.00662797
ENSG00000102230	0.00727308		ENSG00000144040	0.0246813		ENSG00000133424.22	0.00662661
ENSG00000028528	0.00726792		ENSG00000149084	0.0246776		ENSG00000171928.14	0.00662624
ENSG00000188404	0.00726069		ENSG00000152556	0.0246695		ENSG00000205060.11	0.00662561
ENSG00000152520	0.00725598		ENSG00000127528	0.0246677		ENSG00000163412.13	0.00662512
ENSG00000141664	0.00724468		ENSG00000141385	0.0246624		ENSG00000172171.11	0.00662491
ENSG00000131759	0.00723824		ENSG00000100380	0.0246527		ENSG00000197646.8	0.00662297
ENSG00000196776	0.00723015		ENSG00000175309	0.0246397		ENSG00000240401.9	0.00662261
ENSG00000168259	0.0072216		ENSG00000167548	0.0246366		ENSG00000049245.13	0.00662138
ENSG00000254838	0.00722122		ENSG00000162783	0.0246243		ENSG00000246089.3	0.00662051
ENSG00000135636	0.00721725		ENSG00000129680	0.0246176		ENSG00000124731.13	0.00661978
ENSG00000161960	0.00719308		ENSG00000173264	0.024615		ENSG00000123500.10	0.00661946
ENSG00000204574	0.00718944		ENSG00000100442	0.0245987		ENSG00000128609.16	0.00661797
ENSG00000133835	0.00716378		ENSG00000221963	0.0245971		ENSG00000169302.16	0.00661692
ENSG00000247556	0.00715229		ENSG00000120868	0.0245946		ENSG00000079337.16	0.00661493
ENSG00000135535	0.00713976		ENSG00000177030	0.024552		ENSG00000087299.12	0.00661368
ENSG00000065526	0.00713904		ENSG00000101474	0.0245433		ENSG00000131979.20	0.00661068
ENSG00000265118	0.00713301		ENSG00000127511	0.0245372		ENSG00000171346.16	0.00660889
ENSG00000118508	0.0071311		ENSG00000111897	0.0245365		ENSG00000117601.15	0.00660738
ENSG00000177885	0.00710028		ENSG00000173486	0.0245363		ENSG00000203497.2	0.00660644
ENSG00000179271	0.00708049		ENSG00000085117	0.0245324		ENSG00000063854.13	0.0066033
ENSG00000125868	0.0070604		ENSG00000180884	0.0245295		ENSG00000151413.17	0.00659857
ENSG00000166831	0.00704164		ENSG00000203485	0.0245277		ENSG00000132622.11	0.0065977
ENSG00000178951	0.00704039		ENSG00000061273	0.0245269		ENSG00000110925.7	0.00659341
ENSG00000108468	0.00703423		ENSG00000166025	0.0245197		ENSG00000007402.12	0.00658921
ENSG00000044574	0.00703358		ENSG00000088053	0.024508		ENSG00000180626.10	0.00658854
ENSG00000138411	0.00703345		ENSG00000132842	0.0245041		ENSG00000185252.19	0.00658851
ENSG00000127481	0.0070234		ENSG00000109805	0.0244985		ENSG00000166340.18	0.00658738
ENSG00000164151	0.00701954		ENSG00000168522	0.0244943		ENSG00000224032.7	0.00658598
ENSG00000088325	0.00701584		ENSG00000177606	0.0244809		ENSG00000164050.13	0.00658562
ENSG00000203875	0.00701477		ENSG00000112658	0.0244754		ENSG00000151062.15	0.00658501
ENSG00000270629	0.00699998		ENSG00000162517	0.0244691		ENSG00000239572.3	0.00658498
ENSG00000137075	0.0069964		ENSG00000183337	0.0244683		ENSG00000143793.13	0.0065846
ENSG00000112159	0.0069782		ENSG00000210176	0.0244578		ENSG00000234975.6	0.00658453
ENSG00000061918	0.00697653		ENSG00000135315	0.0244454		ENSG00000067082.15	0.00658288
ENSG00000172534	0.00696496		ENSG00000155561	0.024431		ENSG00000118137.10	0.00658236
ENSG00000188906	0.00696056		ENSG00000085185	0.0244191		ENSG00000128272.17	0.00658134
ENSG00000055070	0.00695669		ENSG00000082146	0.0244074		ENSG00000154165.5	0.00658086
ENSG00000179262	0.00695313		ENSG00000117133	0.024395		ENSG00000104907.13	0.00657669
ENSG00000211772	0.00693736		ENSG00000172673	0.0243936		ENSG00000163171.8	0.00657434
ENSG00000176994	0.00691948		ENSG00000123066	0.0243761		ENSG00000172139.15	0.00657408
ENSG00000239839	0.00691653		ENSG00000023516	0.0243717		ENSG00000151117.9	0.00657291
ENSG00000270800	0.00691397		ENSG00000158092	0.0243531		ENSG00000276168.1	0.00657244
ENSG00000137198	0.0069053		ENSG00000110315	0.0243449		ENSG00000168564.6	0.00657085
ENSG00000123908	0.00690516		ENSG00000129667	0.0243376		ENSG00000257027.1	0.00656965
ENSG00000136754	0.00688606		ENSG00000141985	0.0243215		ENSG00000157873.18	0.00656751
ENSG00000005022	0.00688293		ENSG00000119280	0.0243209		ENSG00000204516.10	0.00656536
ENSG00000079332	0.00688052		ENSG00000137656	0.0243202		ENSG00000287284.1	0.00656533
ENSG00000197061	0.00687396		ENSG00000100523	0.024306		ENSG00000164649.20	0.00656501
ENSG00000184208	0.00687255		ENSG00000164022	0.0243025		ENSG00000203666.12	0.0065611
ENSG00000105698	0.00686766		ENSG00000116670	0.0243021		ENSG00000161267.12	0.00656082
ENSG00000230989	0.00686758		ENSG00000143294	0.0242963		ENSG00000180611.7	0.00656053
ENSG00000077380	0.00686333		ENSG00000260035	0.0242946		ENSG00000234810.4	0.00655946
ENSG00000159658	0.00684553		ENSG00000259956	0.0242836		ENSG00000167637.18	0.00655917
ENSG00000186088	0.00684266		ENSG00000062716	0.0242813		ENSG00000076555.15	0.00655541
ENSG00000181061	0.00683837		ENSG00000183624	0.0242582		ENSG00000130332.15	0.00655516
ENSG00000111679	0.00683021		ENSG00000143033	0.0242211		ENSG00000087085.16	0.0065541
ENSG00000204103	0.00683015		ENSG00000120451	0.0242195		ENSG00000115540.15	0.00655133
ENSG00000140563	0.00682935		ENSG00000064933	0.0242171		ENSG00000233058.2	0.00655064
ENSG00000100325	0.00682511		ENSG00000090565	0.0242078		ENSG00000153029.16	0.00654959
ENSG00000186298	0.00682013		ENSG00000051382	0.0242004		ENSG00000228590.2	0.00654847
ENSG00000153922	0.00681904		ENSG00000125810	0.0241731		ENSG00000196465.10	0.00654761
ENSG00000076513	0.0068132		ENSG00000130338	0.0241605		ENSG00000174136.13	0.00654363
ENSG00000108592	0.00681098		ENSG00000196305	0.0241565		ENSG00000205038.12	0.00654333
ENSG00000135829	0.00680703		ENSG00000169224	0.0241474		ENSG00000186594.14	0.00654216
ENSG00000084733	0.00680699		ENSG00000137801	0.0241405		ENSG00000156970.13	0.00654202
ENSG00000139697	0.00678721		ENSG00000135535	0.0241187		ENSG00000213699.9	0.00653778
ENSG00000197442	0.00678712		ENSG00000139323	0.0241122		ENSG00000174705.13	0.00653565
ENSG00000235174	0.0067691		ENSG00000168298	0.0241113		ENSG00000198855.7	0.0065339
ENSG00000263809	0.00676088		ENSG00000012061	0.0241082		ENSG00000201555.1	0.00653269
ENSG00000120742	0.00675604		ENSG00000031081	0.0241076		ENSG00000099999.15	0.0065325
ENSG00000130985	0.00674651		ENSG00000163807	0.0241058		ENSG00000008324.12	0.00653242
ENSG00000138867	0.00674222		ENSG00000172977	0.0241042		ENSG00000227953.7	0.00652879
ENSG00000143543	0.00673827		ENSG00000157916	0.0240835		ENSG00000212348.1	0.00652642
ENSG00000144893	0.00673252		ENSG00000149182	0.0240697		ENSG00000169223.15	0.00652633
ENSG00000146463	0.00672265		ENSG00000106609	0.0240652		ENSG00000171045.16	0.00652372
ENSG00000225921	0.00670266		ENSG00000107021	0.0240625		ENSG00000165948.11	0.00652313
ENSG00000169641	0.00669971		ENSG00000105983	0.0240548		ENSG00000124733.5	0.00651991
ENSG00000100994	0.00669809		ENSG00000107651	0.0240322		ENSG00000255002.2	0.00651909
ENSG00000115504	0.00669123		ENSG00000180488	0.0240321		ENSG00000188013.6	0.00651799
ENSG00000067334	0.00668787		ENSG00000128185	0.0240319		ENSG00000135678.12	0.00651795
ENSG00000010818	0.00668776		ENSG00000083844	0.0240306		ENSG00000090520.12	0.00651762
ENSG00000198730	0.00668661		ENSG00000188765	0.0240169		ENSG00000171368.12	0.00651728
ENSG00000112406	0.00666971		ENSG00000250479	0.0240008		ENSG00000110852.5	0.00651534
ENSG00000173660	0.00666689		ENSG00000103160	0.0239999		ENSG00000036828.17	0.00651419
ENSG00000143614	0.00665777		ENSG00000102898	0.0239967		ENSG00000173166.18	0.00650986
ENSG00000198087	0.00664101		ENSG00000104973	0.0239939		ENSG00000283128.2	0.00650597
ENSG00000109685	0.00663517		ENSG00000101752	0.023992		ENSG00000175084.13	0.0065039
ENSG00000154380	0.00663005		ENSG00000074071	0.0239765		ENSG00000164418.22	0.00650225
ENSG00000092847	0.00662639		ENSG00000260078	0.0239676		ENSG00000159685.11	0.0064966
ENSG00000197147	0.00662446		ENSG00000100105	0.0239608		ENSG00000109572.14	0.00649519
ENSG00000139318	0.00662117		ENSG00000088826	0.0239541		ENSG00000257315.3	0.00649379
ENSG00000174579	0.00661802		ENSG00000169826	0.0239515		ENSG00000158987.22	0.00649369
ENSG00000002549	0.00661412		ENSG00000060688	0.0239477		ENSG00000186812.13	0.0064928
ENSG00000196954	0.0066005		ENSG00000213923	0.0239279		ENSG00000111275.13	0.0064925
ENSG00000036549	0.00658623		ENSG00000134243	0.0239213		ENSG00000125648.15	0.00649058
ENSG00000183049	0.00658284		ENSG00000138035	0.0238902		ENSG00000076351.13	0.00649027
ENSG00000164919	0.00656136		ENSG00000135597	0.0238847		ENSG00000248636.7	0.00648982
ENSG00000048991	0.00656105		ENSG00000079335	0.0238833		ENSG00000185298.13	0.00648548
ENSG00000174231	0.00656065		ENSG00000140406	0.0238727		ENSG00000079215.15	0.0064828
ENSG00000182831	0.00655314		ENSG00000140525	0.023871		ENSG00000110090.13	0.00648006
ENSG00000168785	0.00654099		ENSG00000140403	0.0238585		ENSG00000112561.19	0.00647996
ENSG00000135845	0.00654058		ENSG00000276141	0.0238511		ENSG00000169894.18	0.00647847
ENSG00000127152	0.00652957		ENSG00000129071	0.0238477		ENSG00000143375.15	0.00647556
ENSG00000236439	0.00652321		ENSG00000274012	0.0238406		ENSG00000138443.17	0.00647506
ENSG00000135404	0.00651915		ENSG00000142453	0.02384		ENSG00000007968.7	0.00647475
ENSG00000196628	0.00650392		ENSG00000167232	0.0238225		ENSG00000161036.13	0.00647374
ENSG00000087266	0.00649733		ENSG00000071462	0.0238025		ENSG00000177842.12	0.00647099
ENSG00000115523	0.00649108		ENSG00000142002	0.023798		ENSG00000196466.10	0.00646942
ENSG00000186591	0.00648995		ENSG00000184432	0.0237907		ENSG00000143303.12	0.00646849
ENSG00000108175	0.00648743		ENSG00000131089	0.0237887		ENSG00000226029.1	0.00646793
ENSG00000136051	0.00647453		ENSG00000196459	0.0237881		ENSG00000143797.12	0.00646533
ENSG00000135679	0.00646702		ENSG00000152763	0.0237823		ENSG00000197776.8	0.00646492
ENSG00000138778	0.00646539		ENSG00000198959	0.0237686		ENSG00000138413.14	0.0064631
ENSG00000125835	0.00645465		ENSG00000138032	0.0237635		ENSG00000112773.16	0.00646105
ENSG00000205937	0.00645009		ENSG00000110851	0.023739		ENSG00000233621.2	0.00645781
ENSG00000253719	0.00644199		ENSG00000176393	0.0237231		ENSG00000231256.8	0.00645596
ENSG00000244021	0.00644164		ENSG00000005238	0.0237098		ENSG00000174233.12	0.00645459
ENSG00000149823	0.0064309		ENSG00000164574	0.0236815		ENSG00000114021.12	0.00645275
ENSG00000083857	0.00641877		ENSG00000145743	0.0236731		ENSG00000175040.6	0.00645229
ENSG00000167522	0.00641831		ENSG00000119729	0.0236584		ENSG00000263905.2	0.0064522
ENSG00000163681	0.0064153		ENSG00000104081	0.0236538		ENSG00000117298.16	0.00645143
ENSG00000175029	0.00641226		ENSG00000124541	0.0236502		ENSG00000176490.5	0.00645052
ENSG00000165678	0.00641172		ENSG00000177000	0.0236439		ENSG00000250982.2	0.0064493
ENSG00000090686	0.00641162		ENSG00000200494	0.0236268		ENSG00000164300.17	0.00644583
ENSG00000109046	0.00641093		ENSG00000138081	0.0236139		ENSG00000179044.16	0.00644365
ENSG00000165219	0.0064011		ENSG00000100401	0.0236104		ENSG00000250274.2	0.00644033
ENSG00000173113	0.00639766		ENSG00000077454	0.0236079		ENSG00000179639.10	0.00643918
ENSG00000139946	0.0063908		ENSG00000163960	0.023606		ENSG00000076201.16	0.00643849
ENSG00000231925	0.00637551		ENSG00000213203	0.0235949		ENSG00000071967.12	0.00643765
ENSG00000162402	0.00636904		ENSG00000123124	0.0235915		ENSG00000168275.16	0.00643519
ENSG00000075420	0.0063687		ENSG00000100441	0.0235779		ENSG00000146904.9	0.00643445
ENSG00000114784	0.0063603		ENSG00000082397	0.0235729		ENSG00000266145.1	0.00643341
ENSG00000138386	0.00635757		ENSG00000113263	0.0235706		ENSG00000204386.12	0.00643324
ENSG00000177731	0.00632967		ENSG00000111145	0.0235672		ENSG00000259583.3	0.00643277
ENSG00000090975	0.00632585		ENSG00000140718	0.0235389		ENSG00000152082.15	0.00643073
ENSG00000139436	0.00632069		ENSG00000080200	0.0235374		ENSG00000205808.7	0.00643067
ENSG00000129116	0.00631781		ENSG00000151846	0.0235128		ENSG00000241852.10	0.00643032
ENSG00000167088	0.00631746		ENSG00000136213	0.0235099		ENSG00000078902.16	0.00642937
ENSG00000162924	0.00631182		ENSG00000180694	0.0235066		ENSG00000023330.15	0.00642866
ENSG00000145741	0.00630893		ENSG00000166750	0.0234988		ENSG00000139354.11	0.00642825
ENSG00000143924	0.00630877		ENSG00000171467	0.0234914		ENSG00000167850.4	0.00642009
ENSG00000166226	0.00630748		ENSG00000155959	0.0234752		ENSG00000070413.20	0.00641823
ENSG00000185651	0.00630201		ENSG00000144029	0.0234741		ENSG00000167733.14	0.00641784
ENSG00000051825	0.00630034		ENSG00000138796	0.0234725		ENSG00000277978.1	0.00641765
ENSG00000043462	0.00629811		ENSG00000197879	0.0234623		ENSG00000171503.13	0.00641754
ENSG00000135480	0.00629124		ENSG00000156875	0.023457		ENSG00000125630.16	0.00641615
ENSG00000033800	0.00627618		ENSG00000211751	0.0234406		ENSG00000128849.11	0.00641399
ENSG00000167173	0.00627174		ENSG00000143575	0.0234374		ENSG00000172273.13	0.0064124
ENSG00000082153	0.00627075		ENSG00000119321	0.0234298		ENSG00000117983.17	0.00640773
ENSG00000120279	0.006261		ENSG00000164151	0.0234255		ENSG00000273149.1	0.00640602
ENSG00000080345	0.0062605		ENSG00000197530	0.0234141		ENSG00000107949.17	0.00640543
ENSG00000155465	0.00625825		ENSG00000101605	0.0234122		ENSG00000169129.15	0.00640303
ENSG00000101182	0.0062572		ENSG00000133812	0.0234087		ENSG00000075618.18	0.00640216
ENSG00000184743	0.00625035		ENSG00000148943	0.0233939		ENSG00000184903.10	0.00640122
ENSG00000066422	0.0062503		ENSG00000182481	0.0233828		ENSG00000133816.18	0.00640116
ENSG00000102580	0.00624693		ENSG00000125037	0.0233335		ENSG00000169403.12	0.00640109
ENSG00000129965	0.00624129		ENSG00000102763	0.0233129		ENSG00000232499.2	0.00639982
ENSG00000151461	0.00623949		ENSG00000141564	0.0232894		ENSG00000119283.16	0.00639911
ENSG00000197329	0.00623887		ENSG00000277791	0.023288		ENSG00000132199.20	0.00639721
ENSG00000011426	0.00623589		ENSG00000255823	0.0232689		ENSG00000132972.19	0.00639356
ENSG00000125249	0.00623035		ENSG00000184428	0.023263		ENSG00000196141.14	0.00639257
ENSG00000170515	0.00621858		ENSG00000124380	0.0232628		ENSG00000187323.12	0.00639088
ENSG00000134453	0.00620488		ENSG00000071794	0.0232583		ENSG00000117602.13	0.00639031
ENSG00000164463	0.00619826		ENSG00000148660	0.0232557		ENSG00000124067.17	0.00639003
ENSG00000079950	0.00619424		ENSG00000197629	0.0232481		ENSG00000073146.16	0.00638887
ENSG00000103313	0.00619335		ENSG00000200332	0.0232468		ENSG00000213995.12	0.00638847
ENSG00000101343	0.00618986		ENSG00000237803	0.0232287		ENSG00000277224.2	0.00638601
ENSG00000103495	0.00618653		ENSG00000039123	0.0232249		ENSG00000164128.7	0.00638405
ENSG00000099995	0.00618528		ENSG00000118046	0.0232234		ENSG00000151458.12	0.00638245
ENSG00000146083	0.00617706		ENSG00000184489	0.0232115		ENSG00000166450.13	0.00637791
ENSG00000138182	0.00617656		ENSG00000169641	0.0232038		ENSG00000134321.13	0.00637749
ENSG00000099194	0.00617178		ENSG00000166148	0.023189		ENSG00000140564.13	0.00637644
ENSG00000130338	0.00617127		ENSG00000125633	0.0231852		ENSG00000204257.15	0.00637447
ENSG00000119866	0.00616944		ENSG00000113319	0.0231837		ENSG00000261221.4	0.00637233
ENSG00000119397	0.00616937		ENSG00000166825	0.0231605		ENSG00000168661.15	0.00637124
ENSG00000075945	0.00616825		ENSG00000100815	0.023147		ENSG00000162512.16	0.00637092
ENSG00000142089	0.00615275		ENSG00000155189	0.0231348		ENSG00000182208.14	0.00636957
ENSG00000124228	0.00615184		ENSG00000122515	0.0231159		ENSG00000142046.15	0.00636956
ENSG00000168884	0.00614588		ENSG00000100554	0.0231004		ENSG00000104689.10	0.00636643
ENSG00000145632	0.00613353		ENSG00000163464	0.0230987		ENSG00000060656.20	0.00636509
ENSG00000114391	0.00613292		ENSG00000145335	0.0230967		ENSG00000143416.21	0.00636323
ENSG00000133318	0.0061277		ENSG00000169919	0.0230791		ENSG00000268433.1	0.00635947
ENSG00000168264	0.00611574		ENSG00000198815	0.0230768		ENSG00000020256.20	0.0063576
ENSG00000172795	0.00611235		ENSG00000175538	0.023064		ENSG00000109436.8	0.00635714
ENSG00000162889	0.00610825		ENSG00000137288	0.0230612		ENSG00000151320.11	0.00635698
ENSG00000249307	0.00608975		ENSG00000142230	0.0230586		ENSG00000052841.15	0.0063563
ENSG00000169567	0.00608668		ENSG00000198382	0.0230543		ENSG00000281357.3	0.00635458
ENSG00000104093	0.00606034		ENSG00000100138	0.0230343		ENSG00000073282.14	0.00635339
ENSG00000100387	0.00605778		ENSG00000135049	0.0230338		ENSG00000116701.15	0.00635299
ENSG00000169704	0.00605706		ENSG00000168209	0.0230209		ENSG00000173846.13	0.00635274
ENSG00000143106	0.00603884		ENSG00000197136	0.0230118		ENSG00000120265.19	0.00635261
ENSG00000211899	0.00603872		ENSG00000168685	0.0230094		ENSG00000215908.10	0.006351
ENSG00000084090	0.00601412		ENSG00000278311	0.0229824		ENSG00000204991.11	0.00634771
ENSG00000163950	0.00600974		ENSG00000123609	0.0229806		ENSG00000159618.16	0.00634762
ENSG00000008130	0.00600836		ENSG00000280598	0.0229704		ENSG00000011143.19	0.00634701
ENSG00000135250	0.00600315		ENSG00000168883	0.0229672		ENSG00000171791.14	0.00634595
ENSG00000154783	0.00598679		ENSG00000030066	0.0229611		ENSG00000165511.6	0.00634555
ENSG00000065883	0.00596596		ENSG00000168566	0.0229525		ENSG00000156172.6	0.0063438
ENSG00000163938	0.00596425		ENSG00000066294	0.0229385		ENSG00000135976.20	0.00634372
ENSG00000173120	0.00596316		ENSG00000119013	0.0229202		ENSG00000041515.16	0.00633984
ENSG00000169871	0.00595952		ENSG00000090020	0.0229142		ENSG00000110442.12	0.00633955
ENSG00000160818	0.00595268		ENSG00000166439	0.0228832		ENSG00000129636.13	0.00633892
ENSG00000096968	0.00594598		ENSG00000131981	0.0228769		ENSG00000275713.2	0.00633793
ENSG00000126003	0.00593697		ENSG00000112977	0.0228725		ENSG00000148450.13	0.00633786
ENSG00000157106	0.00593195		ENSG00000104870	0.0228651		ENSG00000267174.5	0.00633772
ENSG00000155508	0.00592802		ENSG00000210164	0.0228381		ENSG00000063169.11	0.00633698
ENSG00000084093	0.00592408		ENSG00000183049	0.0228263		ENSG00000264538.6	0.00633544
ENSG00000111961	0.00592137		ENSG00000145247	0.0228138		ENSG00000145016.16	0.00633518
ENSG00000112079	0.00592036		ENSG00000166923	0.0228108		ENSG00000205126.2	0.00633222
ENSG00000124198	0.00591908		ENSG00000181061	0.0228072		ENSG00000163531.17	0.00632878
ENSG00000043143	0.00591376		ENSG00000131748	0.0228009		ENSG00000182768.9	0.00632503
ENSG00000100422	0.00591193		ENSG00000083223	0.0227914		ENSG00000181577.16	0.00631967
ENSG00000164733	0.0059095		ENSG00000174446	0.0227803		ENSG00000234476.3	0.00631956
ENSG00000057657	0.00590909		ENSG00000115649	0.0227665		ENSG00000222022.1	0.00631397
ENSG00000131143	0.00590055		ENSG00000138107	0.0227472		ENSG00000242802.9	0.00630787
ENSG00000197448	0.00589957		ENSG00000067369	0.0227218		ENSG00000189403.15	0.00630769
ENSG00000165916	0.00589845		ENSG00000177576	0.0227213		ENSG00000249624.10	0.00630662
ENSG00000149564	0.00589746		ENSG00000110429	0.022717		ENSG00000185614.7	0.00630467
ENSG00000169946	0.00589236		ENSG00000137502	0.0227004		ENSG00000058091.17	0.00630381
ENSG00000130816	0.00588783		ENSG00000124406	0.0226763		ENSG00000167670.16	0.0063001
ENSG00000185641	0.00588167		ENSG00000102032	0.0226749		ENSG00000091986.16	0.00629912
ENSG00000115159	0.00587096		ENSG00000166266	0.0226721		ENSG00000280433.1	0.00629885
ENSG00000168961	0.00587016		ENSG00000115568	0.0226659		ENSG00000085871.9	0.00629813
ENSG00000139718	0.00586917		ENSG00000183943	0.0226627		ENSG00000272941.1	0.00629511
ENSG00000163902	0.00585754		ENSG00000164327	0.0226552		ENSG00000157837.16	0.00628556
ENSG00000170581	0.00584942		ENSG00000142186	0.022653		ENSG00000178685.14	0.00628515
ENSG00000169710	0.00584712		ENSG00000197724	0.0226516		ENSG00000202324.1	0.006284
ENSG00000110047	0.0058444		ENSG00000135604	0.0226516		ENSG00000130396.21	0.00628303
ENSG00000163430	0.00584071		ENSG00000182400	0.0226491		ENSG00000187134.14	0.00628063
ENSG00000197226	0.00584054		ENSG00000089902	0.0226381		ENSG00000111885.7	0.00627801
ENSG00000115561	0.00583034		ENSG00000281376	0.0226306		ENSG00000049540.18	0.0062763
ENSG00000123106	0.00582848		ENSG00000189067	0.0226257		ENSG00000172673.11	0.00627572
ENSG00000133030	0.00582518		ENSG00000145220	0.0226253		ENSG00000284959.2	0.00627371
ENSG00000169826	0.00581753		ENSG00000126107	0.0226163		ENSG00000132196.16	0.00627328
ENSG00000128294	0.00581533		ENSG00000100883	0.0226122		ENSG00000147724.12	0.00627296
ENSG00000113649	0.00581402		ENSG00000123552	0.0226058		ENSG00000169122.11	0.00627189
ENSG00000109062	0.00581292		ENSG00000206177	0.0225891		ENSG00000004468.13	0.00627034
ENSG00000223361	0.00581005		ENSG00000148343	0.0225868		ENSG00000089154.11	0.00626968
ENSG00000157483	0.00580695		ENSG00000137265	0.0225787		ENSG00000286646.1	0.00626534
ENSG00000011600	0.00580632		ENSG00000149547	0.0225743		ENSG00000167535.8	0.00626502
ENSG00000198692	0.00580419		ENSG00000169490	0.0225575		ENSG00000114270.18	0.00626374
ENSG00000047644	0.00580041		ENSG00000169139	0.0225312		ENSG00000112655.16	0.0062617
ENSG00000182551	0.00579602		ENSG00000137871	0.0225218		ENSG00000196652.12	0.00626054
ENSG00000079805	0.00579451		ENSG00000114423	0.0225215		ENSG00000236088.10	0.00626003
ENSG00000123384	0.00579377		ENSG00000170385	0.0225125		ENSG00000127220.6	0.00625785
ENSG00000106665	0.00578625		ENSG00000010818	0.0224845		ENSG00000158258.16	0.00625519
ENSG00000141480	0.00577949		ENSG00000133805	0.0224814		ENSG00000141577.14	0.00625396
ENSG00000160294	0.00575706		ENSG00000121966	0.0224789		ENSG00000170892.13	0.00625349
ENSG00000117036	0.00575398		ENSG00000276644	0.0224783		ENSG00000142871.18	0.00625077
ENSG00000175387	0.00575039		ENSG00000010278	0.0224699		ENSG00000184508.12	0.00624422
ENSG00000120063	0.00574809		ENSG00000115306	0.0224536		ENSG00000164181.14	0.00624118
ENSG00000064932	0.00573783		ENSG00000124151	0.0224388		ENSG00000134030.14	0.00623547
ENSG00000110906	0.00573228		ENSG00000156735	0.0224291		ENSG00000142657.21	0.00623448
ENSG00000171848	0.00572514		ENSG00000148634	0.0224283		ENSG00000197245.6	0.00623381
ENSG00000164252	0.00572241		ENSG00000111775	0.0224203		ENSG00000175564.13	0.00623304
ENSG00000102572	0.00570731		ENSG00000162616	0.0224046		ENSG00000185112.6	0.00623252
ENSG00000164543	0.00570449		ENSG00000209082	0.0224044		ENSG00000129355.7	0.00623216
ENSG00000143878	0.0056994		ENSG00000158019	0.0224034		ENSG00000197044.11	0.00623206
ENSG00000074621	0.00569767		ENSG00000114126	0.0223928		ENSG00000170180.22	0.00623138
ENSG00000198858	0.00569492		ENSG00000126261	0.0223911		ENSG00000135951.16	0.00623056
ENSG00000165813	0.00569124		ENSG00000109265	0.0223807		ENSG00000158856.18	0.00622982
ENSG00000101126	0.00569085		ENSG00000062194	0.0223783		ENSG00000136574.19	0.00622667
ENSG00000196535	0.00568523		ENSG00000165699	0.0223771		ENSG00000023572.10	0.00622333
ENSG00000138964	0.00568175		ENSG00000080802	0.0223741		ENSG00000100479.13	0.00622293
ENSG00000188191	0.00567859		ENSG00000128159	0.0223709		ENSG00000245275.8	0.00622242
ENSG00000187239	0.00567422		ENSG00000278294	0.022366		ENSG00000105426.17	0.00622215
ENSG00000116977	0.00567075		ENSG00000172819	0.0223659		ENSG00000091583.11	0.00622161
ENSG00000198736	0.00566997		ENSG00000089327	0.022358		ENSG00000244194.3	0.00622034
ENSG00000124193	0.00566432		ENSG00000157873	0.0223567		ENSG00000173210.20	0.00621796
ENSG00000107738	0.00566163		ENSG00000250182	0.0223556		ENSG00000197989.14	0.00621537
ENSG00000141293	0.00566126		ENSG00000167100	0.022351		ENSG00000272096.2	0.006215
ENSG00000006125	0.00565919		ENSG00000184588	0.0223476		ENSG00000161277.11	0.00621498
ENSG00000144579	0.00565641		ENSG00000167851	0.022342		ENSG00000142910.16	0.00621146
ENSG00000160211	0.00565175		ENSG00000166340	0.0223353		ENSG00000237877.7	0.00620711
ENSG00000162607	0.00564814		ENSG00000183023	0.0223263		ENSG00000019991.18	0.00620683
ENSG00000188612	0.0056371		ENSG00000042429	0.0223196		ENSG00000118960.13	0.00620681
ENSG00000115816	0.00562403		ENSG00000089094	0.0223073		ENSG00000198336.9	0.0062036
ENSG00000182054	0.00562292		ENSG00000118217	0.0222989		ENSG00000079841.18	0.00620075
ENSG00000172243	0.00561475		ENSG00000132646	0.0222964		ENSG00000198018.7	0.00620062
ENSG00000182149	0.00561215		ENSG00000166272	0.0222911		ENSG00000162390.18	0.00619945
ENSG00000185630	0.00561194		ENSG00000012779	0.0222901		ENSG00000219928.2	0.00619945
ENSG00000143776	0.00560518		ENSG00000155008	0.022282		ENSG00000237649.8	0.00619883
ENSG00000100714	0.00560467		ENSG00000180822	0.0222734		ENSG00000173890.17	0.00619693
ENSG00000138756	0.00560045		ENSG00000156599	0.0222653		ENSG00000251372.6	0.00619599
ENSG00000100241	0.00559476		ENSG00000234009	0.0222517		ENSG00000105011.9	0.0061948
ENSG00000173905	0.005588		ENSG00000202111	0.0222492		ENSG00000239023.1	0.00619421
ENSG00000165949	0.00557627		ENSG00000087088	0.0222371		ENSG00000145220.14	0.00619373
ENSG00000146701	0.00556991		ENSG00000075420	0.0222368		ENSG00000166333.14	0.00619233
ENSG00000198168	0.00556726		ENSG00000156587	0.0222346		ENSG00000095574.12	0.00619117
ENSG00000118007	0.00555506		ENSG00000146376	0.0222303		ENSG00000165646.14	0.00619004
ENSG00000265241	0.00555405		ENSG00000114098	0.022217		ENSG00000116288.13	0.0061882
ENSG00000115758	0.00554789		ENSG00000118971	0.0222163		ENSG00000138336.9	0.00618701
ENSG00000181804	0.00553985		ENSG00000180398	0.0221989		ENSG00000170315.14	0.00618589
ENSG00000205352	0.00553151		ENSG00000152242	0.0221879		ENSG00000066923.18	0.0061858
ENSG00000115808	0.00553011		ENSG00000172500	0.0221786		ENSG00000131941.8	0.00618454
ENSG00000160218	0.0055153		ENSG00000125352	0.0221451		ENSG00000205220.12	0.00617567
ENSG00000167208	0.00551398		ENSG00000129757	0.0221419		ENSG00000275527.1	0.0061744
ENSG00000116584	0.00550312		ENSG00000169228	0.0221398		ENSG00000224046.2	0.00617093
ENSG00000115762	0.00548958		ENSG00000128050	0.0221364		ENSG00000130222.11	0.00616781
ENSG00000079785	0.0054868		ENSG00000112146	0.0221302		ENSG00000166260.13	0.00616464
ENSG00000166794	0.00547826		ENSG00000201291	0.0221253		ENSG00000001630.17	0.00616291
ENSG00000107929	0.00546141		ENSG00000140450	0.0221152		ENSG00000205485.13	0.00616227
ENSG00000073792	0.00545962		ENSG00000206560	0.0221139		ENSG00000163993.7	0.00616067
ENSG00000213402	0.00545597		ENSG00000148773	0.0220943		ENSG00000262823.1	0.00616035
ENSG00000165424	0.00545037		ENSG00000126091	0.0220725		ENSG00000160688.19	0.00616033
ENSG00000153914	0.00544526		ENSG00000173011	0.0220723		ENSG00000279277.2	0.00615473
ENSG00000147400	0.00540896		ENSG00000103061	0.0220626		ENSG00000204237.5	0.00615445
ENSG00000066084	0.00540017		ENSG00000002822	0.0220622		ENSG00000245526.11	0.00615443
ENSG00000272398	0.00539176		ENSG00000267279	0.0220379		ENSG00000283696.1	0.00615374
ENSG00000168615	0.00538184		ENSG00000134851	0.0220352		ENSG00000161249.21	0.00614968
ENSG00000142168	0.00537874		ENSG00000206053	0.0220273		ENSG00000265753.2	0.00614946
ENSG00000169925	0.00537683		ENSG00000145293	0.0220261		ENSG00000164924.18	0.00614865
ENSG00000143870	0.00537663		ENSG00000121210	0.0220233		ENSG00000268140.1	0.00614788
ENSG00000055130	0.00537034		ENSG00000159069	0.022011		ENSG00000115956.10	0.00614473
ENSG00000112576	0.00536859		ENSG00000145191	0.0220106		ENSG00000161692.18	0.00614373
ENSG00000269028	0.00535077		ENSG00000198160	0.022006		ENSG00000120549.18	0.00614262
ENSG00000153561	0.00532797		ENSG00000133985	0.0220045		ENSG00000168878.19	0.00614201
ENSG00000104903	0.00531372		ENSG00000136854	0.0219961		ENSG00000267481.1	0.00614053
ENSG00000177889	0.00530832		ENSG00000104907	0.0219939		ENSG00000197467.17	0.00614004
ENSG00000186184	0.0053015		ENSG00000196642	0.021987		ENSG00000229344.1	0.00613952
ENSG00000157540	0.00529725		ENSG00000145912	0.0219845		ENSG00000164167.12	0.00613815
ENSG00000119414	0.00529038		ENSG00000164252	0.0219803		ENSG00000180747.15	0.0061356
ENSG00000250151	0.00527467		ENSG00000108671	0.021976		ENSG00000235387.5	0.00613227
ENSG00000133657	0.00527244		ENSG00000165732	0.0219588		ENSG00000079112.10	0.0061321
ENSG00000270055	0.00527011		ENSG00000120708	0.0219562		ENSG00000160307.10	0.00613119
ENSG00000108774	0.00526785		ENSG00000110768	0.0219519		ENSG00000055957.11	0.00612405
ENSG00000144802	0.00525855		ENSG00000048707	0.0219486		ENSG00000226137.5	0.00612301
ENSG00000023191	0.00525146		ENSG00000182903	0.021948		ENSG00000240024.5	0.0061227
ENSG00000256393	0.00524433		ENSG00000179348	0.0219435		ENSG00000100804.19	0.00612179
ENSG00000137478	0.00523699		ENSG00000161618	0.0219377		ENSG00000151689.13	0.00612054
ENSG00000136485	0.00523468		ENSG00000234745	0.021922		ENSG00000207061.1	0.00611987
ENSG00000197170	0.00522933		ENSG00000155330	0.0219172		ENSG00000144290.17	0.00611972
ENSG00000148672	0.0052267		ENSG00000169621	0.021916		ENSG00000178149.17	0.00611606
ENSG00000137275	0.00522405		ENSG00000145022	0.0218998		ENSG00000166477.13	0.00611561
ENSG00000140853	0.00522142		ENSG00000034053	0.0218912		ENSG00000081377.17	0.00611487
ENSG00000269292	0.0052095		ENSG00000269858	0.0218854		ENSG00000214456.8	0.00611237
ENSG00000172175	0.00520758		ENSG00000167962	0.0218774		ENSG00000110719.10	0.00611202
ENSG00000204209	0.00520658		ENSG00000125743	0.0218732		ENSG00000179988.15	0.00610881
ENSG00000171735	0.00520375		ENSG00000002330	0.0218696		ENSG00000175265.18	0.00610837
ENSG00000152484	0.00520223		ENSG00000096872	0.0218681		ENSG00000215018.10	0.00610741
ENSG00000132842	0.00519372		ENSG00000132953	0.0218667		ENSG00000104221.13	0.0061064
ENSG00000131626	0.00519352		ENSG00000163820	0.0218652		ENSG00000079385.23	0.00610247
ENSG00000005175	0.00518018		ENSG00000108468	0.0218498		ENSG00000169126.16	0.00610045
ENSG00000246705	0.00517714		ENSG00000116824	0.0218358		ENSG00000255036.6	0.0061003
ENSG00000198218	0.00517554		ENSG00000169738	0.0218211		ENSG00000285165.1	0.0060992
ENSG00000163510	0.0051666		ENSG00000081307	0.0218147		ENSG00000150045.12	0.00609912
ENSG00000063978	0.00516336		ENSG00000038382	0.0217981		ENSG00000254470.3	0.00609807
ENSG00000172354	0.00516166		ENSG00000131759	0.0217834		ENSG00000233420.2	0.00609422
ENSG00000117676	0.00515583		ENSG00000172766	0.0217831		ENSG00000111863.13	0.00609294
ENSG00000167325	0.00514949		ENSG00000201321	0.0217753		ENSG00000133454.16	0.00609271
ENSG00000088826	0.00514267		ENSG00000105705	0.0217736		ENSG00000239697.11	0.00609234
ENSG00000224397	0.00514247		ENSG00000219200	0.021773		ENSG00000182986.15	0.00609195
ENSG00000004534	0.00513965		ENSG00000148842	0.0217631		ENSG00000197415.12	0.00609136
ENSG00000134250	0.00513748		ENSG00000135972	0.0217605		ENSG00000186352.9	0.00608868
ENSG00000060749	0.00513259		ENSG00000168765	0.0217579		ENSG00000198574.6	0.00608613
ENSG00000198646	0.00512178		ENSG00000259719	0.0217559		ENSG00000260479.1	0.00608446
ENSG00000082996	0.00512099		ENSG00000149564	0.0217366		ENSG00000146670.10	0.00608366
ENSG00000189091	0.00511284		ENSG00000104974	0.0217349		ENSG00000197016.12	0.00607934
ENSG00000166477	0.00511231		ENSG00000115170	0.0217136		ENSG00000188783.6	0.00607903
ENSG00000229124	0.00510795		ENSG00000123329	0.0216937		ENSG00000204103.4	0.00607788
ENSG00000115216	0.00510245		ENSG00000101132	0.0216911		ENSG00000261754.2	0.00607379
ENSG00000120129	0.00510041		ENSG00000175768	0.0216555		ENSG00000141570.11	0.00606985
ENSG00000277957	0.005098		ENSG00000165030	0.0216423		ENSG00000145692.15	0.00606978
ENSG00000011260	0.00509306		ENSG00000166233	0.0216367		ENSG00000050820.17	0.00606955
ENSG00000123329	0.00509192		ENSG00000182899	0.0216351		ENSG00000004478.8	0.00606949
ENSG00000101040	0.00509149		ENSG00000133706	0.0216351		ENSG00000226756.1	0.00606898
ENSG00000172845	0.00508806		ENSG00000008853	0.0216294		ENSG00000227376.1	0.00606806
ENSG00000106245	0.00508531		ENSG00000128534	0.021599		ENSG00000113739.11	0.00606768
ENSG00000152127	0.00507972		ENSG00000100591	0.0215903		ENSG00000122877.17	0.00606717
ENSG00000051523	0.00507678		ENSG00000136731	0.0215713		ENSG00000009830.13	0.00606604
ENSG00000167315	0.00506843		ENSG00000134516	0.02157		ENSG00000233672.9	0.00606504
ENSG00000163605	0.00506725		ENSG00000184752	0.0215647		ENSG00000218739.10	0.00606488
ENSG00000128567	0.00505685		ENSG00000106554	0.0215514		ENSG00000113263.13	0.0060638
ENSG00000112339	0.00505149		ENSG00000085511	0.0215504		ENSG00000138641.18	0.00605542
ENSG00000249884	0.00504883		ENSG00000122390	0.0215491		ENSG00000128254.16	0.00605502
ENSG00000124783	0.00503788		ENSG00000131507	0.0215389		ENSG00000163885.12	0.00605397
ENSG00000077420	0.00503635		ENSG00000186088	0.021532		ENSG00000196781.16	0.00605367
ENSG00000171824	0.00503365		ENSG00000158828	0.0215264		ENSG00000135144.7	0.00605353
ENSG00000047315	0.0050323		ENSG00000095794	0.0215192		ENSG00000117010.17	0.00605232
ENSG00000134982	0.00502462		ENSG00000177954	0.0215167		ENSG00000197136.5	0.00605175
ENSG00000171564	0.00502383		ENSG00000104093	0.0215146		ENSG00000096968.14	0.00605073
ENSG00000167100	0.00501996		ENSG00000172575	0.0215065		ENSG00000273061.1	0.00604839
ENSG00000274641	0.00499029		ENSG00000200785	0.0214915		ENSG00000087589.17	0.00604675
ENSG00000113758	0.00498957		ENSG00000103495	0.0214755		ENSG00000280355.1	0.00604395
ENSG00000140262	0.00497845		ENSG00000108509	0.0214697		ENSG00000085449.15	0.00604253
ENSG00000198887	0.00497193		ENSG00000166925	0.0214669		ENSG00000124942.14	0.0060357
ENSG00000172115	0.00496306		ENSG00000160856	0.0214528		ENSG00000051620.11	0.00603481
ENSG00000117616	0.00495858		ENSG00000074201	0.0214523		ENSG00000091181.20	0.00603465
ENSG00000155097	0.00495829		ENSG00000135108	0.0214494		ENSG00000149948.14	0.00603393
ENSG00000165178	0.0049501		ENSG00000161057	0.0214382		ENSG00000013288.9	0.00603229
ENSG00000124762	0.00494695		ENSG00000144655	0.0214374		ENSG00000134548.11	0.00603219
ENSG00000115020	0.00494256		ENSG00000154845	0.0214318		ENSG00000136044.12	0.00603209
ENSG00000135426	0.00493911		ENSG00000065883	0.0214098		ENSG00000166734.20	0.00603154
ENSG00000109686	0.00493618		ENSG00000168040	0.0213976		ENSG00000053747.17	0.0060305
ENSG00000124208	0.00492015		ENSG00000151422	0.0213908		ENSG00000112290.13	0.00602999
ENSG00000255302	0.00491953		ENSG00000216937	0.0213736		ENSG00000203326.12	0.00602894
ENSG00000116731	0.00491768		ENSG00000114742	0.0213679		ENSG00000081721.12	0.0060279
ENSG00000111011	0.00491514		ENSG00000127824	0.0213674		ENSG00000185666.15	0.00602597
ENSG00000129003	0.00491011		ENSG00000198113	0.0213456		ENSG00000104332.12	0.00602548
ENSG00000055332	0.00490982		ENSG00000067182	0.0213437		ENSG00000106070.20	0.00602205
ENSG00000111335	0.00490676		ENSG00000103194	0.0213293		ENSG00000135605.13	0.00601956
ENSG00000136149	0.00490392		ENSG00000128791	0.0213179		ENSG00000280135.1	0.00601892
ENSG00000136193	0.00490005		ENSG00000134369	0.0213123		ENSG00000196700.9	0.00601817
ENSG00000170180	0.00489835		ENSG00000170145	0.0212935		ENSG00000074416.15	0.00601805
ENSG00000186470	0.00489778		ENSG00000164934	0.0212755		ENSG00000280832.1	0.00601779
ENSG00000107771	0.00489309		ENSG00000127616	0.0212734		ENSG00000180190.13	0.0060165
ENSG00000157873	0.00489138		ENSG00000102780	0.0212628		ENSG00000137040.10	0.00601315
ENSG00000108828	0.00488933		ENSG00000137414	0.0212583		ENSG00000147789.16	0.00601266
ENSG00000134107	0.00488662		ENSG00000149218	0.0212556		ENSG00000203880.12	0.00601217
ENSG00000087269	0.00488281		ENSG00000240972	0.0212348		ENSG00000063761.16	0.00601029
ENSG00000171206	0.00487843		ENSG00000143420	0.0212152		ENSG00000066248.15	0.00600842
ENSG00000176871	0.00487603		ENSG00000167641	0.0212079		ENSG00000159674.12	0.006007
ENSG00000119535	0.00487561		ENSG00000091106	0.0212		ENSG00000162745.11	0.00600595
ENSG00000147457	0.00487401		ENSG00000126705	0.0211892		ENSG00000187951.11	0.00600393
ENSG00000164032	0.00487318		ENSG00000205903	0.0211889		ENSG00000088992.18	0.00600248
ENSG00000143995	0.00487043		ENSG00000163348	0.0211878		ENSG00000121310.17	0.00600225
ENSG00000113648	0.00486974		ENSG00000113448	0.0211758		ENSG00000164989.17	0.00600154
ENSG00000047365	0.00486866		ENSG00000054967	0.0211689		ENSG00000169189.17	0.0060013
ENSG00000203879	0.00486799		ENSG00000166987	0.021166		ENSG00000162543.6	0.00600116
ENSG00000160691	0.00485735		ENSG00000148358	0.021165		ENSG00000153208.17	0.00600031
ENSG00000069667	0.00485528		ENSG00000116120	0.0211322		ENSG00000164070.12	0.00599837
ENSG00000177606	0.00485515		ENSG00000168734	0.0210697		ENSG00000271639.1	0.00599801
ENSG00000104824	0.00485451		ENSG00000135862	0.0210541		ENSG00000235400.1	0.00599344
ENSG00000134686	0.00485353		ENSG00000189136	0.0210447		ENSG00000184445.12	0.00599335
ENSG00000084676	0.00485312		ENSG00000071242	0.0210386		ENSG00000133627.18	0.00599271
ENSG00000196141	0.00484264		ENSG00000123684	0.0210335		ENSG00000197410.14	0.00599262
ENSG00000136295	0.00484143		ENSG00000166848	0.0210213		ENSG00000243802.2	0.00599225
ENSG00000137393	0.00483809		ENSG00000164307	0.0209939		ENSG00000101331.17	0.00599089
ENSG00000165288	0.00483633		ENSG00000103249	0.0209915		ENSG00000152484.14	0.0059896
ENSG00000124181	0.00483298		ENSG00000119900	0.020984		ENSG00000102908.22	0.00598672
ENSG00000033050	0.00482855		ENSG00000168517	0.0209705		ENSG00000137502.10	0.00598663
ENSG00000113263	0.00482317		ENSG00000084112	0.0209671		ENSG00000261055.1	0.0059839
[truncated: 54,637 more rows]

## Sheet: Table S2
Table S2 differential expression analysis results for PDAC, pregnancy, and tuberculosis
PDAC								Pregnancy								Tuberculosis
	logFC	AveExpr	t	P.Value	adj.P.Val	B			baseMean	log2FoldChange	lfcSE	stat	pvalue	padj			baseMean	log2FoldChange	lfcSE	stat	pvalue	padj
ENSG00000081059	-66.461	73.3282	-12.4745	2.39199e-29	1.29521e-24	54.1463		ENSG00000275803	22.4308	1.92294	0.243671	7.89156	2.98441e-15	2.13684e-11		ENSG00000154451.14	212.54	1.62797	0.120951	13.4598	2.69683e-41	4.68979e-37
ENSG00000100225	-264.93	339.223	-12.3698	5.77836e-29	1.56443e-24	53.2672		ENSG00000264169	20.1143	1.68986	0.228147	7.40689	1.29296e-13	4.62879e-10		ENSG00000117228.11	136.879	1.26696	0.122366	10.3539	4.01819e-25	3.49382e-21
ENSG00000204287	-153.666	256.628	-12.0648	7.42226e-28	1.33967e-23	50.7232		ENSG00000239607	23.0309	1.96629	0.271496	7.24241	4.4078e-13	6.83299e-10		ENSG00000140105.18	290.681	0.960373	0.0999333	9.61014	7.24498e-22	4.19967e-18
ENSG00000026508	-143.281	234.828	-10.79	2.44222e-23	3.30603e-19	40.368		ENSG00000239437	120.54	1.57627	0.217112	7.26019	3.86561e-13	6.83299e-10		ENSG00000115415.20	224.445	0.845433	0.0935729	9.03502	1.63978e-19	7.12894e-16
ENSG00000124942	-771.463	1138.51	-10.3385	8.60365e-22	9.05157e-18	36.8263		ENSG00000265735	129.539	1.52785	0.211272	7.23165	4.77164e-13	6.83299e-10		ENSG00000162645.13	190.484	0.835618	0.0935319	8.93405	4.10693e-19	1.42839e-15
ENSG00000115232	-61.903	87.9288	-10.3189	1.00298e-21	9.05157e-18	36.6738		ENSG00000263968	26.1144	1.99307	0.28002	7.11757	1.09844e-12	1.31081e-09		ENSG00000168062.10	11.4202	1.48385	0.170032	8.72687	2.61828e-18	7.58864e-15
ENSG00000100354	-52.646	86.8661	-10.2934	1.22353e-21	9.46449e-18	36.4763		ENSG00000251705	190.82	1.62212	0.228654	7.0942	1.30105e-12	1.33079e-09		ENSG00000154114.13	22.7735	-1.00218	0.120977	-8.28406	1.19047e-16	2.95746e-13
ENSG00000080603	-35.9802	60.4378	-10.0514	7.98017e-21	4.94817e-17	34.6129		ENSG00000239899	142.402	1.64139	0.232657	7.055	1.72604e-12	1.54481e-09		ENSG00000162654.9	64.0095	0.844315	0.102154	8.26511	1.39565e-16	3.03379e-13
ENSG00000181222	-72.1992	146.515	-10.0475	8.22441e-21	4.94817e-17	34.583		ENSG00000241529	120.651	1.63477	0.233946	6.98781	2.79202e-12	2.22121e-09		ENSG00000152766.6	5.36169	2.061	0.252968	8.14726	3.72257e-16	7.19284e-13
ENSG00000117602	-39.1065	71.9032	-9.87112	3.17913e-20	1.72144e-16	33.24		ENSG00000076555	7.59296	1.30978	0.188969	6.93117	4.17365e-12	2.71667e-09		ENSG00000196954.14	99.8264	0.50695	0.063957	7.92641	2.25577e-15	3.92279e-12
ENSG00000133639	-90.169	168.604	-9.75188	7.87679e-20	3.55427e-16	32.339		ENSG00000244642	195.533	1.33675	0.192647	6.93883	3.95354e-12	2.71667e-09		ENSG00000136929.13	240.254	-0.88134	0.115677	-7.61899	2.55659e-14	4.04174e-11
ENSG00000112182	-23.7463	28.1704	-9.75283	7.82013e-20	3.55427e-16	32.3462		ENSG00000264916	18.4071	2.0322	0.296506	6.85383	7.18982e-12	4.28993e-09		ENSG00000150337.14	3.99594	1.9551	0.258198	7.5721	3.67229e-14	5.32176e-11
ENSG00000115977	-41.6747	69.6144	-9.73474	8.96991e-20	3.73617e-16	32.21		ENSG00000200434	13.8593	1.71326	0.250833	6.83028	8.47504e-12	4.66779e-09		ENSG00000125347.15	184.002	0.617082	0.0818965	7.53489	4.88741e-14	6.07086e-11
ENSG00000168685	-65.1717	87.3182	-9.70714	1.10549e-19	4.27572e-16	32.0025		ENSG00000264275	8.81788	2.18361	0.32423	6.73475	1.64213e-11	8.39831e-09		ENSG00000156587.16	119.392	0.708014	0.0938567	7.54356	4.57304e-14	6.07086e-11
ENSG00000149212	-98.1785	162.141	-9.69595	1.2031e-19	4.34303e-16	31.9185		ENSG00000269556	17.0115	0.723785	0.11108	6.51591	7.22481e-11	3.44864e-08		ENSG00000104765.16	764.76	-0.886928	0.118156	-7.50641	6.07699e-14	7.04526e-11
ENSG00000138439	-28.4167	44.0673	-9.68727	1.28472e-19	4.3478e-16	31.8533		ENSG00000104904	274.586	0.348991	0.0542139	6.43729	1.21626e-10	5.44278e-08		ENSG00000198836.11	61.9045	-0.624142	0.0850356	-7.33978	2.13942e-13	2.32528e-10
ENSG00000104765	-1044.87	1359.96	-9.65915	1.58877e-19	5.06052e-16	31.6424		ENSG00000240869	139.337	1.6522	0.257411	6.41854	1.37587e-10	5.4729e-08		ENSG00000162747.12	68.5255	1.04056	0.143341	7.25935	3.88951e-13	3.97874e-10
ENSG00000161405	-86.0715	141.549	-9.61296	2.25047e-19	6.76991e-16	31.2968		ENSG00000240606	10.6323	2.05628	0.320113	6.4236	1.33089e-10	5.4729e-08		ENSG00000221963.6	91.1393	0.609659	0.0849765	7.17444	7.26017e-13	7.01413e-10
ENSG00000203880	-25.3124	41.5674	-9.51784	4.59668e-19	1.31001e-15	30.588		ENSG00000156313	19.9989	-1.1531	0.180272	-6.39645	1.59031e-10	5.99295e-08		ENSG00000149311.20	161.185	-0.44925	0.0635266	-7.07184	1.52896e-12	1.32943e-09
ENSG00000156738	-30.9235	41.812	-9.43713	8.40109e-19	2.17469e-15	29.9896		ENSG00000264978	17.9113	2.02299	0.323138	6.26045	3.83868e-10	1.37425e-07		ENSG00000111897.7	34.4823	-0.582212	0.0822572	-7.07794	1.46313e-12	1.32943e-09
ENSG00000166783	-87.1982	186.041	-9.4366	8.43403e-19	2.17469e-15	29.9857		ENSG00000244230	108.501	1.21069	0.196238	6.16951	6.85034e-10	2.33564e-07		ENSG00000168899.5	24.7588	0.865033	0.123037	7.03067	2.05551e-12	1.70216e-09
ENSG00000231389	-73.0643	119.356	-9.4287	8.94588e-19	2.20182e-15	29.9272		ENSG00000198836	28.9957	-0.627174	0.104288	-6.01386	1.81154e-09	5.89573e-07		ENSG00000204397.9	80.598	0.555533	0.0801118	6.93447	4.07735e-12	3.22296e-09
ENSG00000154114	-45.9321	77.0894	-9.30583	2.22728e-18	5.07878e-15	29.0223		ENSG00000266439	10.8835	2.00736	0.335396	5.98504	2.1634e-09	6.73474e-07		ENSG00000105220.17	121.031	0.760927	0.109992	6.91799	4.58098e-12	3.46362e-09
ENSG00000196092	-45.264	58.8938	-9.3044	2.25107e-18	5.07878e-15	29.0118		ENSG00000265078	6.03912	1.39733	0.235178	5.94158	2.82291e-09	8.28931e-07		ENSG00000185880.13	71.0454	0.664152	0.0961159	6.9099	4.84979e-12	3.51408e-09
ENSG00000104894	-121.417	263.449	-9.28657	2.56821e-18	5.56254e-15	28.881		ENSG00000225972	21.2815	-1.54491	0.260197	-5.93748	2.89431e-09	8.28931e-07		ENSG00000002549.13	69.6773	0.791572	0.114673	6.90288	5.0959e-12	3.54471e-09
ENSG00000198242	-771.574	1646.12	-9.26251	3.06743e-18	6.38829e-15	28.7049		ENSG00000243352	8.60079	1.68754	0.288263	5.85418	4.79366e-09	1.3201e-06		ENSG00000148516.23	218.209	-0.731103	0.107462	-6.80336	1.02206e-11	6.76064e-09
ENSG00000263244	-16.315	24.6689	-9.24962	3.37343e-18	6.76535e-15	28.6106		ENSG00000102081	52.4152	0.736299	0.125941	5.84637	5.0242e-09	1.33234e-06		ENSG00000142089.17	259.999	1.03088	0.15161	6.79952	1.04967e-11	6.76064e-09
ENSG00000127334	-25.614	41.5148	-9.17135	5.99902e-18	1.16012e-14	28.0397		ENSG00000278294	23.9492	1.30708	0.223969	5.83597	5.34784e-09	1.36752e-06		ENSG00000197694.18	244.471	-0.502532	0.0741037	-6.78146	1.18965e-11	7.38861e-09
ENSG00000136573	-16.0296	20.767	-9.16486	6.29185e-18	1.1748e-14	27.9924		ENSG00000169704	74.6215	0.607258	0.104415	5.81583	6.03328e-09	1.4896e-06		ENSG00000173369.17	23.186	1.1484	0.169637	6.76974	1.29014e-11	7.73641e-09
ENSG00000167548	-66.3472	93.5893	-9.09549	1.04542e-17	1.88692e-14	27.489		ENSG00000278771	392.757	0.998795	0.175229	5.69994	1.1985e-08	2.76814e-06		ENSG00000162817.7	204.533	-0.773254	0.115681	-6.68439	2.31886e-11	1.34417e-08
ENSG00000167978	-183.597	294.556	-8.97384	2.53334e-17	4.42502e-14	26.6116		ENSG00000188906	36.6884	-0.982634	0.172265	-5.70421	1.16884e-08	2.76814e-06		ENSG00000135148.12	51.7963	0.432897	0.0649718	6.66285	2.6857e-11	1.49255e-08
ENSG00000114861	-62.0734	135.136	-8.95354	2.93472e-17	4.96591e-14	26.4658		ENSG00000123636	29.1571	-0.814441	0.143372	-5.68059	1.34228e-08	2.91234e-06		ENSG00000086300.16	49.5815	0.632706	0.0950072	6.65956	2.74649e-11	1.49255e-08
ENSG00000160584	-29.7426	60.9482	-8.94746	3.06671e-17	5.01306e-14	26.4222		ENSG00000263740	398.752	0.962846	0.169416	5.68333	1.32095e-08	2.91234e-06		ENSG00000138119.17	52.3546	0.784891	0.118347	6.63212	3.30908e-11	1.74379e-08
ENSG00000147403	-362.514	756.477	-8.94385	3.14774e-17	5.01306e-14	26.3964		ENSG00000266794	6.09351	1.53053	0.2704	5.66024	1.51165e-08	3.12083e-06		ENSG00000100911.16	92.2294	0.63708	0.0970018	6.56771	5.10933e-11	2.61327e-08
ENSG00000178694	-19.3763	22.8989	-8.8864	4.76607e-17	7.37352e-14	25.9853		ENSG00000111144	20.1885	-0.711045	0.125656	-5.65867	1.52555e-08	3.12083e-06		ENSG00000110367.13	181.301	-0.265404	0.0407993	-6.50511	7.76366e-11	3.79778e-08
ENSG00000128815	-44.1358	67.6511	-8.86261	5.65666e-17	8.50824e-14	25.8156		ENSG00000253676	10.6133	0.994781	0.176268	5.64357	1.6656e-08	3.31269e-06		ENSG00000108861.9	43.2964	0.491516	0.0755804	6.50322	7.862e-11	3.79778e-08
ENSG00000148396	-37.3356	66.3211	-8.85101	6.14906e-17	8.9989e-14	25.7329		ENSG00000141873	6.40352	0.784788	0.139597	5.62181	1.88963e-08	3.65669e-06		ENSG00000168685.15	46.7305	-0.761925	0.117821	-6.46681	1.00091e-10	4.7043e-08
ENSG00000118181	-181.042	369.379	-8.83619	6.84038e-17	9.49725e-14	25.6273		ENSG00000129355	85.3635	0.412808	0.0735973	5.60901	2.03484e-08	3.83407e-06		ENSG00000100225.18	222	-0.621107	0.0972879	-6.38421	1.72279e-10	7.88403e-08
ENSG00000019582	-295.696	585.382	-8.83852	6.72649e-17	9.49725e-14	25.6439		ENSG00000275877	7.24643	1.38647	0.247611	5.5994	2.151e-08	3.94901e-06		ENSG00000149131.17	31.0164	0.99947	0.156745	6.37641	1.81288e-10	8.0836e-08
ENSG00000117713	-86.4186	206.81	-8.79441	9.2307e-17	1.24956e-13	25.3304		ENSG00000180104	36.9864	0.888025	0.158798	5.59216	2.24264e-08	4.01432e-06		ENSG00000130600.19	75.1805	-0.87786	0.138346	-6.34541	2.21827e-10	9.64393e-08
ENSG00000127481	-61.9171	132.424	-8.76798	1.11531e-16	1.47297e-13	25.143		ENSG00000160789	49.189	0.599182	0.108155	5.54004	3.024e-08	5.28094e-06		ENSG00000110092.4	99.0574	-0.708129	0.111719	-6.33846	2.32068e-10	9.8431e-08
ENSG00000150907	-27.4186	48.9062	-8.75173	1.25267e-16	1.602e-13	25.0279		ENSG00000101596	58.0751	-0.714159	0.129396	-5.51919	3.4056e-08	5.77507e-06		ENSG00000081059.20	76.7629	-0.761607	0.121327	-6.27731	3.44471e-10	1.42627e-07
ENSG00000149311	-86.5092	172.1	-8.74956	1.27218e-16	1.602e-13	25.0126		ENSG00000252942	10.3047	1.21791	0.220797	5.51599	3.46827e-08	5.77507e-06		ENSG00000199568.1	101.714	-1.49037	0.238713	-6.24334	4.28318e-10	1.7322e-07
ENSG00000158711	-84.4562	203.229	-8.72357	1.53144e-16	1.88464e-13	24.8289		ENSG00000205413	21.2189	-0.613325	0.111905	-5.48077	4.23468e-08	6.89098e-06		ENSG00000085449.15	28.7667	0.390307	0.0627349	6.22153	4.92333e-10	1.90259e-07
ENSG00000110367	-119.419	294.759	-8.71034	1.68286e-16	2.02497e-13	24.7355		ENSG00000197879	18.1599	0.680571	0.125087	5.44079	5.30441e-08	8.4399e-06		ENSG00000102524.12	28.8694	0.588484	0.0945833	6.22186	4.91302e-10	1.90259e-07
ENSG00000186174	-40.3896	56.3266	-8.69661	1.85574e-16	2.18444e-13	24.6387		ENSG00000163563	67.1544	-0.705882	0.129833	-5.43686	5.42278e-08	8.44068e-06		ENSG00000170989.10	21.8326	-0.66178	0.10655	-6.21098	5.26561e-10	1.99063e-07
ENSG00000119866	-22.4595	36.1311	-8.66428	2.33525e-16	2.69041e-13	24.4111		ENSG00000135655	49.5775	-0.524332	0.0970151	-5.40464	6.4937e-08	9.89253e-06		ENSG00000082014.17	17.6905	0.848761	0.138076	6.14707	7.89254e-10	2.92024e-07
ENSG00000176994	-27.6924	53.778	-8.65869	2.42974e-16	2.74095e-13	24.3718		ENSG00000172331	65.0797	-0.784099	0.145184	-5.40071	6.63781e-08	9.9014e-06		ENSG00000101439.9	190.554	0.914604	0.150593	6.07337	1.25257e-09	4.44535e-07
ENSG00000127152	-30.3463	46.7036	-8.65139	2.55904e-16	2.8279e-13	24.3205		ENSG00000143322	11.9384	0.87368	0.162534	5.37536	7.64299e-08	1.11681e-05		ENSG00000185215.11	107.703	0.571797	0.0941028	6.0763	1.22985e-09	4.44535e-07
ENSG00000182568	-37.9127	85.6719	-8.64296	2.71665e-16	2.94203e-13	24.2613		ENSG00000201185	103.163	1.14413	0.213175	5.3671	8.00147e-08	1.12334e-05		ENSG00000130429.15	134.055	0.738601	0.122028	6.05271	1.42432e-09	4.95378e-07
ENSG00000174231	-82.8861	182.777	-8.60559	3.53972e-16	3.75821e-13	23.9992		ENSG00000023902	100.606	0.350143	0.0652215	5.36852	7.93874e-08	1.12334e-05		ENSG00000152818.18	360.911	-0.264635	0.0438178	-6.03944	1.54646e-09	5.27313e-07
ENSG00000118058	-56.1739	131.471	-8.56541	4.7011e-16	4.89529e-13	23.7183		ENSG00000180667	87.4014	-0.726951	0.136182	-5.33807	9.39433e-08	1.29353e-05		ENSG00000160469.17	44.3376	-1.46531	0.243124	-6.027	1.67031e-09	5.58592e-07
ENSG00000104081	-12.309	16.6545	-8.54844	5.29871e-16	5.41348e-13	23.5998		ENSG00000197629	29.8703	-0.960464	0.180211	-5.32968	9.83882e-08	1.32917e-05		ENSG00000122644.13	22.3314	-0.843124	0.140332	-6.00805	1.87767e-09	6.16089e-07
ENSG00000005339	-73.7916	164.05	-8.5286	6.09267e-16	5.99829e-13	23.4616		ENSG00000143761	141.156	0.328569	0.0621599	5.28586	1.25114e-07	1.65892e-05		ENSG00000141574.8	33.6644	0.745383	0.12414	6.00436	1.92084e-09	6.18582e-07
ENSG00000121210	-19.2897	30.3567	-8.53102	5.98988e-16	5.99829e-13	23.4785		ENSG00000277918	28.584	1.0641	0.202616	5.25183	1.50598e-07	1.96051e-05		ENSG00000113368.12	61.9806	0.609474	0.10181	5.98641	2.14529e-09	6.78303e-07
ENSG00000156030	-33.2491	63.1968	-8.52349	6.31559e-16	6.10673e-13	23.4261		ENSG00000201763	12.7297	1.19666	0.229039	5.22468	1.74459e-07	2.23059e-05		ENSG00000185303.17	1.65082	2.87876	0.482035	5.9721	2.34226e-09	7.27354e-07
ENSG00000181722	-31.8993	63.1587	-8.50208	7.34085e-16	6.97355e-13	23.2772		ENSG00000102178	20.9853	0.560437	0.107403	5.21805	1.80817e-07	2.27132e-05		ENSG00000025708.14	93.1045	0.569301	0.09554	5.95877	2.54138e-09	7.75345e-07
ENSG00000083799	-58.144	123.185	-8.48948	8.01973e-16	7.48711e-13	23.1896		ENSG00000126247	57.5734	0.29513	0.0566115	5.21326	1.85551e-07	2.29059e-05		ENSG00000240065.8	100.935	0.515029	0.0864964	5.95434	2.61127e-09	7.82931e-07
ENSG00000172349	-57.491	128.005	-8.48054	8.53846e-16	7.83628e-13	23.1276		ENSG00000124762	39.671	0.652836	0.125482	5.20262	1.96504e-07	2.38469e-05		ENSG00000168610.16	183.842	0.36421	0.0616833	5.90452	3.53683e-09	1.04247e-06
ENSG00000265972	-440.801	970.812	-8.4752	8.86402e-16	7.99948e-13	23.0905		ENSG00000085117	39.3032	0.597686	0.115144	5.19079	2.09404e-07	2.49889e-05		ENSG00000287839.1	2.58851	1.35139	0.229235	5.89521	3.74207e-09	1.08458e-06
ENSG00000167895	-22.212	22.7829	-8.46481	9.53323e-16	8.20144e-13	23.0185		ENSG00000215301	67.6925	-0.448752	0.0868344	-5.1679	2.36738e-07	2.73395e-05		ENSG00000025039.15	20.4601	0.740537	0.126702	5.84469	5.07508e-09	1.44681e-06
ENSG00000131469	-287.94	700.613	-8.46468	9.54219e-16	8.20144e-13	23.0176		ENSG00000172243	10.8178	-1.03115	0.199507	-5.16849	2.35996e-07	2.73395e-05		ENSG00000169508.7	4.53413	-0.949325	0.163621	-5.80198	6.55374e-09	1.83822e-06
ENSG00000183049	-28.5922	52.3326	-8.469	9.2575e-16	8.20144e-13	23.0476		ENSG00000184113	9.95339	0.775514	0.15039	5.15667	2.51376e-07	2.77309e-05		ENSG00000082397.18	67.2229	0.53348	0.09206	5.79492	6.8355e-09	1.88681e-06
ENSG00000076770	-236.595	412.643	-8.44814	1.07134e-15	9.06424e-13	22.903		ENSG00000104093	16.7189	-0.916197	0.177602	-5.1587	2.48667e-07	2.77309e-05		ENSG00000055070.17	106.541	0.286513	0.0495343	5.78413	7.28875e-09	1.98049e-06
ENSG00000145675	-56.2442	136.984	-8.44119	1.12464e-15	9.3688e-13	22.855		ENSG00000054118	47.1023	-0.459244	0.089063	-5.1564	2.51747e-07	2.77309e-05		ENSG00000213626.13	105.246	-0.55493	0.0965745	-5.74613	9.13072e-09	2.44282e-06
ENSG00000081320	-128.393	280.682	-8.41622	1.33895e-15	1.09851e-12	22.6824		ENSG00000165813	11.0236	-0.606196	0.118232	-5.12719	2.94101e-07	3.19055e-05		ENSG00000154380.17	43.3478	-0.688737	0.120025	-5.73829	9.56375e-09	2.5199e-06
ENSG00000172809	-197.549	430.608	-8.40728	1.42511e-15	1.15175e-12	22.6206		ENSG00000100994	44.0586	0.553992	0.108531	5.10447	3.31717e-07	3.54491e-05		ENSG00000064932.16	63.2832	0.465911	0.0813944	5.72412	1.0397e-08	2.69856e-06
ENSG00000169926	-68.3057	148.702	-8.39978	1.50161e-15	1.19572e-12	22.5689		ENSG00000143106	5.67893	-0.684604	0.134319	-5.09685	3.4536e-07	3.63644e-05		ENSG00000157554.19	176.261	-0.651599	0.114102	-5.71066	1.12541e-08	2.87807e-06
ENSG00000100393	-70.2163	177.494	-8.39313	1.57285e-15	1.2343e-12	22.523		ENSG00000071051	79.3054	0.534607	0.105012	5.0909	3.56372e-07	3.698e-05		ENSG00000185129.8	57.536	-0.399879	0.0704416	-5.67674	1.37283e-08	3.45994e-06
ENSG00000213626	-73.9745	144.928	-8.37699	1.75988e-15	1.35547e-12	22.4119		ENSG00000165168	28.5919	-0.780136	0.153575	-5.07985	3.7774e-07	3.86374e-05		ENSG00000113595.15	11.564	-0.625211	0.110381	-5.66412	1.47782e-08	3.61961e-06
ENSG00000076108	-61.1334	142.707	-8.37557	1.77733e-15	1.35547e-12	22.4021		ENSG00000105967	6.3565	-0.75078	0.148233	-5.06485	4.08732e-07	4.12186e-05		ENSG00000111796.4	13.0661	-0.807537	0.142534	-5.66556	1.46541e-08	3.61961e-06
ENSG00000103365	-34.5294	66.5947	-8.37235	1.81768e-15	1.367e-12	22.3799		ENSG00000184602	136.35	0.557549	0.110403	5.05012	4.41521e-07	4.39069e-05		ENSG00000240505.9	18.2277	-0.895399	0.158296	-5.65648	1.54509e-08	3.73183e-06
ENSG00000159023	-274.911	659.482	-8.35508	2.04947e-15	1.5202e-12	22.2612		ENSG00000104408	38.1661	-0.459932	0.0916243	-5.01976	5.17352e-07	4.99946e-05		ENSG00000137478.15	82.9383	-0.312974	0.0553798	-5.65142	1.59128e-08	3.74746e-06
ENSG00000184634	-20.2706	40.9773	-8.3392	2.28831e-15	1.67442e-12	22.1521		ENSG00000200626	5.46399	1.46061	0.290961	5.01996	5.16815e-07	4.99946e-05		ENSG00000163568.15	15.619	0.795802	0.140824	5.65105	1.59466e-08	3.74746e-06
ENSG00000268861	-17.6861	31.9555	-8.33218	2.40256e-15	1.73459e-12	22.1039		ENSG00000135046	30.139	-0.638829	0.127322	-5.01743	5.23686e-07	4.99946e-05		ENSG00000065911.13	46.9646	0.449902	0.0797628	5.6405	1.69559e-08	3.90422e-06
ENSG00000082146	-82.3842	119.513	-8.31678	2.67329e-15	1.90465e-12	21.9983		ENSG00000038427	67.2825	-1.29529	0.258421	-5.01234	5.37717e-07	5.06586e-05		ENSG00000198019.13	2.20891	1.4144	0.250806	5.63942	1.70627e-08	3.90422e-06
ENSG00000167106	-31.5935	47.6347	-8.31088	2.7847e-15	1.95826e-12	21.9579		ENSG00000132109	11.3045	-0.62451	0.124772	-5.00521	5.57999e-07	5.13583e-05		ENSG00000100941.9	124.77	-0.31839	0.0565773	-5.62753	1.82811e-08	4.12869e-06
ENSG00000179583	-31.1528	41.933	-8.30062	2.98974e-15	2.07549e-12	21.8876		ENSG00000118564	26.6562	-0.601889	0.120265	-5.0047	5.5949e-07	5.13583e-05		ENSG00000010030.14	4.88019	1.45701	0.259141	5.62246	1.88257e-08	4.19718e-06
ENSG00000223865	-95.7717	210.672	-8.29714	3.06258e-15	2.08115e-12	21.8638		ENSG00000131149	97.7571	0.355967	0.0712874	4.9934	5.93245e-07	5.37675e-05		ENSG00000143772.10	51.5473	-0.368885	0.0656831	-5.61613	1.95287e-08	4.29878e-06
ENSG00000139718	-26.0802	40.0901	-8.29656	3.07475e-15	2.08115e-12	21.8599		ENSG00000110799	24.3249	0.767531	0.153816	4.98992	6.04029e-07	5.40606e-05		ENSG00000137831.15	207.159	-0.523756	0.0933094	-5.61311	1.98719e-08	4.31965e-06
ENSG00000138795	-35.1423	52.0466	-8.29446	3.11982e-15	2.08558e-12	21.8455		ENSG00000127951	29.7801	-0.900011	0.181077	-4.97033	6.68393e-07	5.90826e-05		ENSG00000135720.13	105.718	-0.510352	0.090976	-5.60974	2.02625e-08	4.35019e-06
ENSG00000168918	-81.5409	179.802	-8.29062	3.20379e-15	2.11559e-12	21.8192		ENSG00000125898	16.0239	0.441777	0.0889304	4.96767	6.7761e-07	5.91669e-05		ENSG00000158417.11	151.053	-0.426438	0.0762207	-5.59478	2.20907e-08	4.63372e-06
ENSG00000028277	-30.6928	57.4681	-8.28639	3.29877e-15	2.12645e-12	21.7903		ENSG00000245532	364.613	-0.967623	0.195265	-4.95544	7.21659e-07	6.22539e-05		ENSG00000071054.16	259.063	-0.290332	0.0519048	-5.59355	2.22471e-08	4.63372e-06
ENSG00000159140	-121.473	274.667	-8.2865	3.29629e-15	2.12645e-12	21.791		ENSG00000083896	41.5188	-0.508572	0.102929	-4.94098	7.77309e-07	6.55479e-05		ENSG00000118922.18	29.7423	-0.458319	0.0819524	-5.5925	2.23825e-08	4.63372e-06
ENSG00000168785	-26.7333	39.0601	-8.28367	3.36149e-15	2.14138e-12	21.7717		ENSG00000103342	121.32	-0.589586	0.119377	-4.93887	7.85752e-07	6.55479e-05		ENSG00000083896.13	109.743	-0.356052	0.0637561	-5.58459	2.34255e-08	4.79257e-06
ENSG00000257093	-24.0086	43.9452	-8.27533	3.56084e-15	2.242e-12	21.7147		ENSG00000140859	14.9351	0.677266	0.13714	4.93849	7.87307e-07	6.55479e-05		ENSG00000113657.13	23.5045	-0.690882	0.124506	-5.54898	2.87344e-08	5.81036e-06
ENSG00000184640	-167.055	406.346	-8.24498	4.38994e-15	2.73226e-12	21.5077		ENSG00000203485	44.9731	0.637539	0.129729	4.9144	8.9057e-07	7.32929e-05		ENSG00000112977.16	278.717	0.948203	0.171178	5.53929	3.03705e-08	6.07061e-06
ENSG00000152495	-15.4043	18.3045	-8.2356	4.68312e-15	2.84923e-12	21.4437		ENSG00000153827	77.0238	-0.267216	0.0544191	-4.91032	9.09266e-07	7.3684e-05		ENSG00000128335.14	43.1235	0.532904	0.0964054	5.52774	3.24381e-08	6.41022e-06
ENSG00000198918	-193.002	389.79	-8.23603	4.66935e-15	2.84923e-12	21.4466		ENSG00000204613	4.13214	0.873278	0.177897	4.9089	9.15904e-07	7.3684e-05		ENSG00000118640.11	73.8475	0.385895	0.0699838	5.51406	3.50653e-08	6.85152e-06
ENSG00000167232	-63.2558	119.72	-8.23108	4.83098e-15	2.88885e-12	21.413		ENSG00000088930	25.6293	-0.431352	0.0880118	-4.90107	9.53144e-07	7.58279e-05		ENSG00000145675.15	81.4136	-0.296404	0.0539085	-5.49828	3.83519e-08	7.41044e-06
ENSG00000166949	-19.6417	36.9254	-8.23037	4.85494e-15	2.88885e-12	21.4081		ENSG00000147894	7.47418	-0.955769	0.195448	-4.89013	1.00769e-06	7.92861e-05		ENSG00000065054.14	410.87	-0.674585	0.122828	-5.49209	3.97195e-08	7.59035e-06
ENSG00000147457	-24.7942	46.0551	-8.22588	5.00728e-15	2.94711e-12	21.3775		ENSG00000181381	16.2637	-0.824706	0.168994	-4.8801	1.06035e-06	8.18571e-05		ENSG00000138623.10	7.21827	-0.926691	0.168853	-5.48814	4.06199e-08	7.67805e-06
ENSG00000123338	-68.6632	145.728	-8.22292	5.11012e-15	2.9753e-12	21.3574		ENSG00000202187	14.4201	1.17331	0.240454	4.87956	1.06323e-06	8.18571e-05		ENSG00000173372.17	25.227	0.967221	0.176536	5.47889	4.28003e-08	7.91805e-06
ENSG00000198625	-27.7934	45.062	-8.20895	5.62546e-15	3.22317e-12	21.2624		ENSG00000105698	89.6068	0.315596	0.0647249	4.87596	1.08281e-06	8.2478e-05		ENSG00000115306.16	735.253	-0.502655	0.0917158	-5.48056	4.23973e-08	7.91805e-06
ENSG00000182899	-109.677	248.651	-8.20819	5.65489e-15	3.22317e-12	21.2573		ENSG00000154822	23.4077	-0.576246	0.118244	-4.87335	1.0972e-06	8.26945e-05		ENSG00000111371.16	52.3101	-0.5117	0.0937971	-5.45539	4.8865e-08	8.94487e-06
ENSG00000138641	-19.2424	32.0934	-8.1983	6.05232e-15	3.41376e-12	21.1901		ENSG00000172432	36.5134	0.562259	0.115832	4.8541	1.20937e-06	8.8358e-05		ENSG00000165097.16	48.1913	0.380853	0.0698709	5.45082	5.01383e-08	9.08234e-06
ENSG00000162924	-27.9143	52.6259	-8.19219	6.31149e-15	3.52325e-12	21.1486		ENSG00000172086	6.69652	-0.558866	0.115085	-4.85611	1.19712e-06	8.8358e-05		ENSG00000170296.10	54.1026	0.39907	0.073438	5.43411	5.5071e-08	9.87304e-06
ENSG00000104814	-21.706	37.3551	-8.16654	7.52523e-15	4.15792e-12	20.9747		ENSG00000137198	40.0038	0.435468	0.0896785	4.85588	1.19856e-06	8.8358e-05		ENSG00000203880.12	21.7655	-0.530058	0.0978527	-5.41689	6.06431e-08	1.07611e-05
ENSG00000120008	-26.6178	70.0528	-8.12638	9.90359e-15	5.41676e-12	20.7032		ENSG00000136051	16.0941	-0.594439	0.122745	-4.84286	1.27982e-06	8.98383e-05		ENSG00000135378.4	6.21229	0.920924	0.170113	5.41359	6.17739e-08	1.0851e-05
ENSG00000140992	-19.926	38.9534	-8.12307	1.01299e-14	5.48516e-12	20.6809		ENSG00000076770	159.572	-0.398652	0.0822761	-4.84529	1.26427e-06	8.98383e-05		ENSG00000224032.7	9.89206	-0.707624	0.130785	-5.41059	6.28188e-08	1.09242e-05
ENSG00000152518	-63.6144	123.798	-8.1101	1.10674e-14	5.93345e-12	20.5934		ENSG00000060749	7.21594	-0.559793	0.115542	-4.84492	1.26662e-06	8.98383e-05		ENSG00000206588.1	62.8985	-0.70495	0.130393	-5.40635	6.43209e-08	1.10747e-05
ENSG00000221983	-152.879	436.004	-8.10131	1.1751e-14	6.23817e-12	20.5341		ENSG00000163584	7.93805	-0.679205	0.140239	-4.84321	1.27758e-06	8.98383e-05		ENSG00000167106.12	33.3179	-0.570352	0.105643	-5.39884	6.70717e-08	1.12515e-05
ENSG00000173120	-47.5405	110.73	-8.09892	1.19436e-14	6.27885e-12	20.518		ENSG00000163660	14.274	-1.02492	0.211766	-4.83986	1.29933e-06	9.03221e-05		ENSG00000158517.15	50.5649	0.540583	0.10014	5.39826	6.72891e-08	1.12515e-05
ENSG00000126464	-15.4083	23.8891	-8.08433	1.31911e-14	6.86769e-12	20.4198		ENSG00000182923	13.021	-0.596397	0.123539	-4.82761	1.38178e-06	9.51302e-05		ENSG00000106211.10	125.79	0.643981	0.11928	5.39892	6.70424e-08	1.12515e-05
ENSG00000145592	-216.676	432.773	-8.08293	1.33173e-14	6.86769e-12	20.4104		ENSG00000135049	35.9742	-0.400561	0.083074	-4.82174	1.42315e-06	9.70452e-05		ENSG00000143226.15	46.1238	0.653905	0.121189	5.39574	6.82429e-08	1.13023e-05
ENSG00000184787	-26.719	56.456	-8.07631	1.39311e-14	7.11644e-12	20.3659		ENSG00000173559	20.2746	-0.93576	0.194726	-4.80552	1.54353e-06	0.000104261		ENSG00000116663.11	6.69673	0.814042	0.151179	5.38462	7.25974e-08	1.19101e-05
ENSG00000230204	10.8602	16.0796	8.06143	1.54139e-14	7.80029e-12	20.2659		ENSG00000047410	43.3916	-0.505948	0.105437	-4.79857	1.59806e-06	0.000106936		ENSG00000100448.4	19.1036	1.18414	0.220054	5.38113	7.40199e-08	1.20288e-05
ENSG00000100201	-94.6256	234.851	-8.03223	1.87915e-14	9.42148e-12	20.0701		ENSG00000186407	20.83	-0.945325	0.197498	-4.7865	1.69712e-06	0.000111481		ENSG00000183762.13	7.44861	1.09667	0.203863	5.37947	7.47047e-08	1.20288e-05
ENSG00000104880	-16.1903	31.3973	-8.01764	2.07449e-14	1.03055e-11	19.9724		ENSG00000145354	10.2171	-0.657277	0.137302	-4.78709	1.69219e-06	0.000111481		ENSG00000173848.19	199.274	-0.646902	0.120793	-5.35544	8.5347e-08	1.36164e-05
ENSG00000043143	-36.7747	71.7623	-7.99254	2.45822e-14	1.21007e-11	19.8046		ENSG00000184432	13.915	-0.445689	0.0932371	-4.78016	1.75152e-06	0.000112981		ENSG00000150593.18	170.659	-0.285313	0.0534074	-5.34219	9.18309e-08	1.45176e-05
ENSG00000129472	-28.9901	44.6644	-7.98356	2.61198e-14	1.27418e-11	19.7447		ENSG00000084731	17.3844	0.628122	0.131371	4.78129	1.74174e-06	0.000112981		ENSG00000157551.19	14.2915	0.831574	0.156025	5.32973	9.83572e-08	1.54093e-05
ENSG00000174579	-24.8388	49.185	-7.96136	3.03393e-14	1.466e-11	19.5967		ENSG00000171159	40.1916	0.393557	0.0824902	4.77095	1.83358e-06	0.000116181		ENSG00000111640.15	794.138	0.390637	0.0736874	5.30127	1.15002e-07	1.78561e-05
ENSG00000183495	-31.6211	55.8866	-7.96013	3.05935e-14	1.466e-11	19.5885		ENSG00000200408	16.0856	1.13411	0.237632	4.77253	1.81926e-06	0.000116181		ENSG00000175792.12	26.1277	-0.831434	0.157018	-5.29515	1.18918e-07	1.81402e-05
ENSG00000147162	-48.3305	56.2495	-7.95223	3.22645e-14	1.53251e-11	19.536		ENSG00000149357	82.0869	0.32915	0.069121	4.76194	1.91744e-06	0.00012009		ENSG00000205045.11	3.22082	-1.37396	0.259426	-5.29614	1.18276e-07	1.81402e-05
ENSG00000172053	-42.5164	92.6317	-7.93282	3.67668e-14	1.73117e-11	19.4069		ENSG00000171988	42.7296	-0.476742	0.10014	-4.76074	1.92883e-06	0.00012009		ENSG00000177469.13	139.462	-0.539771	0.102141	-5.28455	1.26015e-07	1.89025e-05
ENSG00000172534	-40.1895	84.0163	-7.92888	3.77549e-14	1.76237e-11	19.3807		ENSG00000201412	6.02902	0.966262	0.203067	4.75833	1.95204e-06	0.000120488		ENSG00000124942.14	807.553	-0.382005	0.0722886	-5.28444	1.26089e-07	1.89025e-05
ENSG00000100129	-115.168	267.239	-7.919	4.03468e-14	1.85484e-11	19.3151		ENSG00000169967	21.0409	-0.513279	0.107968	-4.75398	1.9945e-06	0.000122057		ENSG00000115896.16	6.44214	-0.744495	0.141009	-5.27976	1.29355e-07	1.92263e-05
ENSG00000116191	-44.4892	71.7249	-7.91872	4.04209e-14	1.85484e-11	19.3133		ENSG00000111707	21.9761	-0.452109	0.0951777	-4.75016	2.0326e-06	0.000123334		ENSG00000122417.15	14.1356	-0.45332	0.0859835	-5.27217	1.34818e-07	1.98685e-05
ENSG00000162511	-106.957	260.463	-7.9152	4.13879e-14	1.88006e-11	19.2899		ENSG00000103150	5.77112	-0.850816	0.179217	-4.74742	2.0603e-06	0.000123964		ENSG00000272267.2	2.44449	-1.82922	0.347062	-5.27059	1.35986e-07	1.98722e-05
ENSG00000144711	-67.9515	138.647	-7.91421	4.16649e-14	1.88006e-11	19.2833		ENSG00000107372	25.7502	-0.430278	0.0907298	-4.74241	2.11193e-06	0.000125673		ENSG00000132424.17	50.5532	-0.346472	0.0657651	-5.26832	1.37677e-07	1.99516e-05
ENSG00000197872	-25.1161	47.3374	-7.90114	4.54859e-14	2.03551e-11	19.1967		ENSG00000103994	40.9848	-0.487132	0.102779	-4.7396	2.14136e-06	0.000125673		ENSG00000149925.22	117.116	0.567912	0.108077	5.25471	1.48259e-07	2.13076e-05
ENSG00000269404	-11.8573	17.0601	-7.89895	4.61588e-14	2.04869e-11	19.1822		ENSG00000252623	18.6665	1.2718	0.268333	4.73962	2.14118e-06	0.000125673		ENSG00000118513.19	18.8204	0.866371	0.164995	5.2509	1.51357e-07	2.15746e-05
ENSG00000156482	-151.19	382.581	-7.88323	5.12847e-14	2.2577e-11	19.0782		ENSG00000186184	24.7886	-0.387966	0.0818888	-4.73771	2.16144e-06	0.00012582		ENSG00000224152.1	4.52349	0.838584	0.160226	5.23375	1.66103e-07	2.3484e-05
ENSG00000234975	17.6463	25.9382	7.88116	5.20037e-14	2.27088e-11	19.0644		ENSG00000196182	62.8595	0.373285	0.0790314	4.72325	2.32106e-06	0.000133519		ENSG00000101412.13	18.7139	1.05917	0.202709	5.2251	1.7406e-07	2.44105e-05
ENSG00000185862	-105.566	233.694	-7.86979	5.61146e-14	2.4308e-11	18.9893		ENSG00000118482	37.1562	-0.435082	0.0921816	-4.71984	2.36034e-06	0.000133519		ENSG00000082641.16	62.2223	-0.499969	0.0958748	-5.21481	1.84003e-07	2.55985e-05
ENSG00000081237	-134.069	173.533	-7.85812	6.06685e-14	2.60721e-11	18.9122		ENSG00000202411	12.8252	1.29528	0.274474	4.71915	2.36828e-06	0.000133519		ENSG00000034677.13	39.3123	-0.322283	0.0618527	-5.21048	1.88348e-07	2.58595e-05
ENSG00000049618	-42.3623	112.393	-7.85258	6.29588e-14	2.68433e-11	18.8756		ENSG00000197582	7.08293	0.837833	0.177426	4.72214	2.3337e-06	0.000133519		ENSG00000237638.2	6.96475	-1.23226	0.236558	-5.20911	1.89753e-07	2.58595e-05
ENSG00000207770	-7.61459	11.633	-7.84306	6.70884e-14	2.83805e-11	18.8129		ENSG00000120738	12.0831	-1.2812	0.271631	-4.7167	2.39701e-06	0.000134083		ENSG00000057757.10	61.6215	-0.546498	0.104924	-5.20853	1.9034e-07	2.58595e-05
ENSG00000166441	-293.061	698.199	-7.78596	9.81314e-14	4.11909e-11	18.4373		ENSG00000077097	35.4063	-0.367302	0.0780779	-4.70429	2.54746e-06	0.000141394		ENSG00000165757.9	219.526	-0.587146	0.112859	-5.20249	1.96635e-07	2.65077e-05
ENSG00000117091	-103.604	224.344	-7.77386	1.06341e-13	4.42275e-11	18.358		ENSG00000166024	4.10353	-0.763257	0.162706	-4.69102	2.71849e-06	0.000147458		ENSG00000171159.5	54.9199	0.74786	0.144248	5.18453	2.16559e-07	2.8969e-05
ENSG00000275023	-64.4928	125.438	-7.77293	1.06999e-13	4.42275e-11	18.3519		ENSG00000145287	39.0845	-0.537373	0.11455	-4.69116	2.71666e-06	0.000147458		ENSG00000169564.7	345.433	0.333442	0.064353	5.18145	2.20163e-07	2.92263e-05
ENSG00000164587	-112.715	261.605	-7.77007	1.0905e-13	4.47337e-11	18.3332		ENSG00000138031	9.17043	0.865084	0.184306	4.69375	2.68246e-06	0.000147458		ENSG00000082074.19	657.387	0.361758	0.0699379	5.17256	2.30906e-07	3.04201e-05
ENSG00000111371	-44.4113	82.1173	-7.75784	1.18269e-13	4.81505e-11	18.253		ENSG00000104320	10.8735	-0.503545	0.10751	-4.68369	2.81754e-06	0.000151681		ENSG00000144118.14	155.717	0.267077	0.0519499	5.14105	2.73209e-07	3.57226e-05
ENSG00000116604	-25.9101	56.9564	-7.75076	1.23946e-13	5.00632e-11	18.2067		ENSG00000078674	43.167	-0.399619	0.0854061	-4.67904	2.88216e-06	0.000154002		ENSG00000105708.9	5.7331	-0.726715	0.141461	-5.13722	2.78828e-07	3.61852e-05
ENSG00000101445	-36.1235	72.1113	-7.7497	1.24816e-13	5.00632e-11	18.1998		ENSG00000163428	5.86759	-0.614516	0.131868	-4.66008	3.16088e-06	0.000167644		ENSG00000166002.7	12.8293	0.648775	0.126477	5.12957	2.904e-07	3.74078e-05
ENSG00000109332	-77.0969	236.753	-7.74102	1.32203e-13	5.26361e-11	18.1431		ENSG00000100225	167.981	-0.531063	0.114078	-4.65528	3.23537e-06	0.000170333		ENSG00000161940.11	64.4786	-0.634138	0.123723	-5.12547	2.96802e-07	3.79514e-05
ENSG00000090905	-24.0417	57.3561	-7.73529	1.37315e-13	5.42725e-11	18.1056		ENSG00000154781	6.30069	-0.706389	0.152178	-4.64185	3.45305e-06	0.000180466		ENSG00000158714.11	3.36368	1.28649	0.251191	5.12155	3.0303e-07	3.84649e-05
ENSG00000012124	-29.8375	49.033	-7.72492	1.47061e-13	5.77035e-11	18.0379		ENSG00000132305	8.59317	-0.476938	0.102896	-4.63514	3.56692e-06	0.000185066		ENSG00000043093.15	77.6268	-0.454004	0.0889127	-5.10618	3.28741e-07	4.14261e-05
ENSG00000130741	-103.704	242.002	-7.72184	1.50081e-13	5.84647e-11	18.0179		ENSG00000139436	26.5495	-0.493302	0.106625	-4.62654	3.71827e-06	0.000191531		ENSG00000082438.18	23.4118	-0.561017	0.110008	-5.09978	3.40043e-07	4.25421e-05
ENSG00000069493	-24.3577	41.1263	-7.71605	1.55938e-13	6.03124e-11	17.9801		ENSG00000008952	102.596	-0.528344	0.114236	-4.62503	3.74553e-06	0.000191557		ENSG00000198833.7	165.249	0.421198	0.0826538	5.09593	3.47039e-07	4.31071e-05
ENSG00000083454	-7.83043	10.5217	-7.71357	1.58515e-13	6.08742e-11	17.9639		ENSG00000166801	9.21532	-0.847127	0.183349	-4.62029	3.83198e-06	0.000193218		ENSG00000120217.14	5.30494	0.868822	0.170608	5.09251	3.53357e-07	4.35807e-05
ENSG00000188846	-261.577	564.655	-7.68035	1.97331e-13	7.52469e-11	17.7477		ENSG00000122406	234.8	-0.459386	0.0994086	-4.62119	3.81537e-06	0.000193218		ENSG00000175445.17	7.80995	-0.861416	0.169267	-5.0891	3.59775e-07	4.40597e-05
ENSG00000139668	-18.5064	27.4143	-7.67874	1.99434e-13	7.5517e-11	17.7373		ENSG00000124772	19.7328	0.623272	0.134976	4.61765	3.88114e-06	0.000194328		ENSG00000151623.15	7.60978	-0.70311	0.138315	-5.08341	3.70717e-07	4.50823e-05
ENSG00000156171	-13.5558	23.6286	-7.67497	2.04446e-13	7.68774e-11	17.7128		ENSG00000113916	28.5178	-0.85573	0.185654	-4.60928	4.04075e-06	0.000200915		ENSG00000168386.19	25.3246	-0.633199	0.124658	-5.07948	3.78466e-07	4.5705e-05
ENSG00000110031	-20.0071	40.3613	-7.66696	2.15521e-13	8.0483e-11	17.6607		ENSG00000153922	24.963	-0.548037	0.118986	-4.6059	4.10677e-06	0.000202789		ENSG00000179869.15	11.0951	1.13021	0.222591	5.07752	3.82396e-07	4.58612e-05
ENSG00000169499	-49.8152	120.378	-7.66533	2.17834e-13	8.07896e-11	17.6502		ENSG00000211455	11.0374	-0.524439	0.114036	-4.59889	4.2475e-06	0.000208302		ENSG00000277734.8	32.1013	-0.637503	0.125605	-5.07548	3.86529e-07	4.60393e-05
ENSG00000168488	-38.8951	77.7619	-7.65037	2.40343e-13	8.83499e-11	17.5531		ENSG00000101972	56.3218	-0.258008	0.0562147	-4.58968	4.43922e-06	0.000211899		ENSG00000159840.16	485.884	0.567314	0.112031	5.06393	4.1071e-07	4.85868e-05
ENSG00000179833	-23.8824	50.5672	-7.64965	2.41482e-13	8.83499e-11	17.5485		ENSG00000163131	65.3659	-0.688342	0.14995	-4.59049	4.42201e-06	0.000211899		ENSG00000137752.24	85.3447	0.419695	0.0829768	5.05798	4.23729e-07	4.97882e-05
ENSG00000173821	-183.812	337.734	-7.64107	2.55477e-13	9.28426e-11	17.4929		ENSG00000101782	219.575	-0.291445	0.0634649	-4.59222	4.38562e-06	0.000211899		ENSG00000103569.10	26.5665	0.748631	0.148388	5.04511	4.5327e-07	5.29018e-05
ENSG00000164091	-50.1834	123.156	-7.62748	2.79298e-13	1.00823e-10	17.4049		ENSG00000115524	56.255	-0.534274	0.116389	-4.59043	4.42325e-06	0.000211899		ENSG00000182541.18	36.5376	0.666181	0.132082	5.04369	4.56649e-07	5.29408e-05
ENSG00000140577	-18.4207	33.5784	-7.61481	3.03469e-13	1.08823e-10	17.323		ENSG00000119335	70.3834	-0.295363	0.0644468	-4.58304	4.58257e-06	0.000217293		ENSG00000170540.15	31.0208	-0.452858	0.0898373	-5.04087	4.63418e-07	5.33698e-05
ENSG00000108669	-57.4168	129.295	-7.61195	3.09211e-13	1.10152e-10	17.3045		ENSG00000199454	6.97141	1.32517	0.289566	4.5764	4.73038e-06	0.000222826		ENSG00000149516.14	30.3582	1.10708	0.220055	5.03093	4.88099e-07	5.58424e-05
ENSG00000275066	-28.9244	64.9849	-7.61089	3.11353e-13	1.1019e-10	17.2977		ENSG00000213763	3.70903	0.798887	0.175097	4.56253	5.05416e-06	0.000236522		ENSG00000127152.18	41.0209	-0.546041	0.108588	-5.02856	4.94184e-07	5.6169e-05
ENSG00000197714	-12.5392	18.9579	-7.59213	3.52015e-13	1.23772e-10	17.1766		ENSG00000160593	41.1879	-0.854505	0.187421	-4.55927	5.1331e-06	0.000238656		ENSG00000175538.11	32.6059	0.385176	0.0766862	5.02275	5.09375e-07	5.75197e-05
ENSG00000135686	-15.7667	28.52	-7.59087	3.54916e-13	1.23987e-10	17.1685		ENSG00000090382	92.9613	-0.726846	0.160095	-4.5401	5.62275e-06	0.000257719		ENSG00000172725.14	39.9846	0.41546	0.0827393	5.02131	5.13198e-07	5.75775e-05
ENSG00000023516	-33.1347	70.5756	-7.57375	3.969e-13	1.37646e-10	17.0582		ENSG00000099785	65.0915	0.489135	0.107762	4.53904	5.65111e-06	0.000257719		ENSG00000060558.4	27.4461	0.702281	0.139956	5.01785	5.22522e-07	5.82478e-05
ENSG00000160683	-10.205	11.5746	-7.5729	3.991e-13	1.37646e-10	17.0527		ENSG00000119048	18.4141	-0.446119	0.0982659	-4.53992	5.62757e-06	0.000257719		ENSG00000122852.15	1.57378	2.41569	0.481825	5.01362	5.3415e-07	5.89402e-05
ENSG00000120708	-33.2319	52.8154	-7.55502	4.48443e-13	1.53685e-10	16.9377		ENSG00000138185	7.14975	-0.94785	0.208964	-4.53595	5.73437e-06	0.000259861		ENSG00000125534.10	736.746	0.715322	0.142724	5.01192	5.38901e-07	5.89402e-05
ENSG00000204469	-57.72	127.113	-7.54603	4.75492e-13	1.61931e-10	16.88		ENSG00000154114	24.6929	-0.56109	0.123749	-4.5341	5.78503e-06	0.000260508		ENSG00000118113.12	21.7421	1.38014	0.275368	5.01197	5.38756e-07	5.89402e-05
ENSG00000065526	-60.4936	145.35	-7.54014	4.94052e-13	1.67199e-10	16.8422		ENSG00000132205	8.39847	-0.986326	0.217855	-4.52744	5.97013e-06	0.000267163		ENSG00000136436.15	115.887	0.229867	0.0460203	4.9949	5.88666e-07	6.35304e-05
ENSG00000099308	-35.1088	72.2328	-7.53512	5.10466e-13	1.71681e-10	16.81		ENSG00000105810	18.4255	0.449403	0.0994446	4.51913	6.2095e-06	0.000276149		ENSG00000130024.15	21.1054	-0.339746	0.0680614	-4.99176	5.98314e-07	6.35304e-05
ENSG00000196313	-23.4579	50.9099	-7.53158	5.22336e-13	1.74589e-10	16.7873		ENSG00000135829	19.8478	-0.385742	0.0856065	-4.506	6.60621e-06	0.000290187		ENSG00000126264.10	17.0301	0.793384	0.158962	4.99102	6.00624e-07	6.35304e-05
ENSG00000065357	-17.0967	29.2352	-7.52614	5.41154e-13	1.79769e-10	16.7524		ENSG00000112339	8.81178	-0.484251	0.107442	-4.5071	6.57207e-06	0.000290187		ENSG00000099260.11	27.8309	-0.645139	0.129278	-4.99032	6.0279e-07	6.35304e-05
ENSG00000112294	-13.0251	17.9682	-7.52467	5.46323e-13	1.8038e-10	16.743		ENSG00000139842	25.3979	-0.526366	0.116962	-4.50034	6.78463e-06	0.000292878		ENSG00000205268.11	25.043	-0.412667	0.0826087	-4.99544	5.87012e-07	6.35304e-05
ENSG00000196396	-24.3987	60.9543	-7.51441	5.83986e-13	1.91646e-10	16.6773		ENSG00000133742	34.885	-0.758285	0.168418	-4.50239	6.71928e-06	0.000292878		ENSG00000113263.13	27.3065	-0.494848	0.0990989	-4.99348	5.93021e-07	6.35304e-05
ENSG00000134516	-87.2515	195.269	-7.51065	5.98378e-13	1.95186e-10	16.6532		ENSG00000006459	36.9809	-0.369859	0.0821879	-4.50016	6.79018e-06	0.000292878		ENSG00000265107.3	9.50139	-0.810258	0.162443	-4.98794	6.10254e-07	6.39296e-05
ENSG00000180747	-17.5751	21.0026	-7.50597	6.16831e-13	2.00001e-10	16.6233		ENSG00000115919	4.06552	-0.824993	0.183569	-4.49419	6.98357e-06	0.000299416		ENSG00000181896.12	15.4311	-0.59137	0.118734	-4.98065	6.33723e-07	6.59907e-05
ENSG00000071073	-17.7524	28.8826	-7.50272	6.29962e-13	2.03043e-10	16.6025		ENSG00000093144	8.47551	-0.58216	0.129851	-4.48328	7.35027e-06	0.000313262		ENSG00000174059.17	33.056	-0.640062	0.128565	-4.97853	6.40703e-07	6.63204e-05
ENSG00000198198	-13.4735	17.4676	-7.50082	6.3778e-13	2.04346e-10	16.5903		ENSG00000067066	35.2079	-0.476469	0.106362	-4.47971	7.47452e-06	0.000316672		ENSG00000121858.11	37.8256	0.671703	0.134969	4.97671	6.46755e-07	6.65507e-05
ENSG00000187239	-80.2229	202.024	-7.49471	6.63534e-13	2.11347e-10	16.5513		ENSG00000111644	40.0019	0.456411	0.102084	4.47094	7.78755e-06	0.000318415		ENSG00000137757.11	8.12873	0.838772	0.168675	4.97271	6.60226e-07	6.71422e-05
ENSG00000186566	-28.7068	66.6486	-7.48312	7.15289e-13	2.265e-10	16.4772		ENSG00000065150	11.1858	-0.503635	0.112673	-4.46986	7.82696e-06	0.000318415		ENSG00000005381.8	23.5464	1.09824	0.220854	4.97271	6.60225e-07	6.71422e-05
ENSG00000114120	-14.2239	22.4956	-7.47056	7.75806e-13	2.44235e-10	16.3972		ENSG00000136929	266.093	-0.478554	0.107062	-4.46989	7.82606e-06	0.000318415		ENSG00000139193.4	8.88707	-0.712805	0.143386	-4.97122	6.65334e-07	6.72683e-05
ENSG00000105193	-158.453	375.111	-7.46852	7.86124e-13	2.46052e-10	16.3841		ENSG00000141101	6.94798	-0.610527	0.136586	-4.4699	7.8258e-06	0.000318415		ENSG00000168394.12	17.9082	0.599368	0.120615	4.96926	6.72102e-07	6.75599e-05
ENSG00000156304	-20.5521	51.6828	-7.46426	8.08079e-13	2.5147e-10	16.357		ENSG00000185361	8.81506	0.507614	0.113411	4.47586	7.61033e-06	0.000318415		ENSG00000172232.10	12.2855	1.24554	0.250741	4.96742	6.78498e-07	6.78108e-05
ENSG00000055163	-113.55	271.206	-7.4607	8.26866e-13	2.5548e-10	16.3343		ENSG00000153814	32.6013	-0.624883	0.139645	-4.4748	7.64842e-06	0.000318415		ENSG00000123610.5	1.24964	1.4713	0.296537	4.96161	6.99101e-07	6.94706e-05
ENSG00000156508	-3073.52	7343.39	-7.45917	8.35094e-13	2.5548e-10	16.3245		ENSG00000145833	25.4995	-0.518633	0.11601	-4.47058	7.8009e-06	0.000318415		ENSG00000165092.13	12.848	0.65999	0.133055	4.96027	7.03947e-07	6.95547e-05
ENSG00000211899	-61.1499	108.977	-7.45916	8.35119e-13	2.5548e-10	16.3245		ENSG00000107581	91.5894	-0.435619	0.0975222	-4.46686	7.93746e-06	0.000319184		ENSG00000178175.12	21.6309	-0.56931	0.114857	-4.95669	7.17056e-07	7.04497e-05
ENSG00000124813	-11.8103	19.2866	-7.45452	8.60506e-13	2.61768e-10	16.295		ENSG00000171611	14.1926	0.58341	0.130642	4.46573	7.9796e-06	0.000319184		ENSG00000122966.17	37.8372	0.720507	0.145493	4.95218	7.33866e-07	7.16962e-05
ENSG00000142676	-299.155	806.121	-7.44925	8.90294e-13	2.67922e-10	16.2614		ENSG00000138496	14.6703	-0.610127	0.136615	-4.46602	7.96865e-06	0.000319184		ENSG00000135636.15	112.068	0.598655	0.120979	4.94841	7.48231e-07	7.26913e-05
ENSG00000144218	-21.9396	34.0095	-7.44919	8.90634e-13	2.67922e-10	16.2611		ENSG00000173193	44.7702	-0.531951	0.119218	-4.46201	8.11943e-06	0.000322973		ENSG00000200156.1	86.0076	-1.10695	0.223882	-4.94435	7.64003e-07	7.31081e-05
ENSG00000116731	-37.2103	98.2632	-7.43499	9.76091e-13	2.92007e-10	16.1707		ENSG00000205269	5.11203	-0.759342	0.170369	-4.45705	8.30953e-06	0.000328709		ENSG00000123416.15	336.001	0.434738	0.087931	4.94408	7.65059e-07	7.31081e-05
ENSG00000140968	-59.1179	137.979	-7.41973	1.07687e-12	3.20387e-10	16.0738		ENSG00000100345	1500.07	0.350424	0.0786647	4.45465	8.40301e-06	0.00033058		ENSG00000142669.15	1187.47	0.705947	0.142787	4.94406	7.65133e-07	7.31081e-05
ENSG00000174738	-18.3874	38.2478	-7.41803	1.08873e-12	3.22144e-10	16.063		ENSG00000126005	23.2262	0.311896	0.0700947	4.44964	8.60152e-06	0.00033654		ENSG00000077684.16	45.2535	-0.626177	0.126777	-4.93921	7.84415e-07	7.45409e-05
ENSG00000114423	-22.1147	42.407	-7.41476	1.11182e-12	3.2719e-10	16.0424		ENSG00000104765	734.567	-0.537071	0.120818	-4.4453	8.7771e-06	0.000337871		ENSG00000097021.20	21.1315	0.894722	0.181424	4.93166	8.15323e-07	7.70569e-05
ENSG00000122224	-7.28983	8.66085	-7.41366	1.11975e-12	3.27741e-10	16.0354		ENSG00000133226	41.3048	-0.40011	0.0899851	-4.4464	8.73215e-06	0.000337871		ENSG00000175727.14	110.362	0.625486	0.126919	4.92824	8.29744e-07	7.79959e-05
ENSG00000271092	-13.3924	14.7574	-7.41066	1.1416e-12	3.31415e-10	16.0163		ENSG00000066926	104.711	-0.643424	0.144697	-4.44669	8.72034e-06	0.000337871		ENSG00000133985.3	15.7843	-0.628642	0.127853	-4.9169	8.79244e-07	8.22046e-05
ENSG00000164916	-17.3663	31.3851	-7.41026	1.14454e-12	3.31415e-10	16.0138		ENSG00000168404	11.098	-0.732112	0.165	-4.43704	9.12024e-06	0.000347345		ENSG00000234741.8	36.6706	-0.537863	0.109519	-4.91112	9.05555e-07	8.42117e-05
ENSG00000166046	-44.1371	71.8832	-7.40274	1.20119e-12	3.4597e-10	15.9661		ENSG00000133317	11.9322	0.568886	0.12819	4.43783	9.08725e-06	0.000347345		ENSG00000138496.17	59.9354	0.4491	0.0915069	4.90783	9.20894e-07	8.51827e-05
ENSG00000070444	-12.457	23.467	-7.39856	1.23393e-12	3.53517e-10	15.9396		ENSG00000115415	48.3615	-0.50428	0.113983	-4.42418	9.68081e-06	0.000366744		ENSG00000188906.17	70.8508	0.450647	0.0918815	4.90465	9.35929e-07	8.61154e-05
ENSG00000130723	-49.0853	112.353	-7.39288	1.27973e-12	3.64711e-10	15.9037		ENSG00000023287	13.3958	-0.504773	0.114174	-4.42109	9.82032e-06	0.000368133		ENSG00000002834.18	191.156	0.215592	0.044109	4.88771	1.02014e-06	9.28812e-05
ENSG00000115524	-87.8599	230.511	-7.3779	1.40882e-12	3.993e-10	15.809		ENSG00000164944	15.6044	-0.408254	0.0923337	-4.4215	9.80173e-06	0.000368133		ENSG00000173812.11	503.195	0.442373	0.0905037	4.8879	1.01917e-06	9.28812e-05
ENSG00000110324	-41.602	46.0177	-7.37712	1.41585e-12	3.993e-10	15.8041		ENSG00000264618	5.29535	1.00856	0.228243	4.41882	9.92417e-06	0.000370089		ENSG00000175938.7	5.92454	0.867525	0.177949	4.87513	1.08738e-06	9.84874e-05
ENSG00000049246	-12.5241	19.9303	-7.3664	1.51654e-12	4.2548e-10	15.7364		ENSG00000280434	16.7839	0.856774	0.193955	4.41738	9.9905e-06	0.000370632		ENSG00000145247.12	12.9815	-0.650961	0.133566	-4.8737	1.09527e-06	9.86879e-05
ENSG00000114933	-27.1282	60.4827	-7.36254	1.5545e-12	4.33882e-10	15.712		ENSG00000175602	28.0512	0.315706	0.0715439	4.41276	1.0206e-05	0.000373127		ENSG00000156650.14	78.4928	-0.391437	0.0804068	-4.86821	1.12613e-06	0.000100945
ENSG00000167748	-9.09253	8.98042	-7.36028	1.57716e-12	4.37948e-10	15.6977		ENSG00000125347	48.1885	-0.629421	0.142678	-4.41149	1.02662e-05	0.000373127		ENSG00000065060.17	34.635	0.48245	0.0991982	4.86349	1.15332e-06	0.000102852
ENSG00000106948	-129.345	288.325	-7.35496	1.63184e-12	4.50822e-10	15.6641		ENSG00000142864	50.8448	-0.361117	0.0818434	-4.41229	1.02285e-05	0.000373127		ENSG00000074800.16	296.779	0.283843	0.0583958	4.86067	1.16988e-06	0.000103797
ENSG00000010295	-6.54031	8.15616	-7.34002	1.7953e-12	4.93462e-10	15.5701		ENSG00000123240	54.7875	-0.49667	0.112525	-4.41387	1.0154e-05	0.000373127		ENSG00000107789.16	8.63569	-0.672414	0.138443	-4.85698	1.19188e-06	0.000105212
ENSG00000093072	-22.305	22.9622	-7.32549	1.96993e-12	5.38727e-10	15.4786		ENSG00000112576	88.2574	0.308272	0.0700045	4.40361	1.06466e-05	0.000383062		ENSG00000196415.10	12.9935	1.26293	0.260388	4.8502	1.23335e-06	0.000107502
ENSG00000069667	-30.1169	54.8201	-7.32395	1.98936e-12	5.41305e-10	15.4689		ENSG00000114127	45.8765	-0.31893	0.0724245	-4.40363	1.06456e-05	0.000383062		ENSG00000171992.13	392.424	-0.570792	0.117698	-4.84964	1.23686e-06	0.000107502
ENSG00000205744	-21.3844	43.4188	-7.30877	2.19156e-12	5.93342e-10	15.3735		ENSG00000116406	6.86084	-0.695478	0.158016	-4.40132	1.07592e-05	0.000384669		ENSG00000232004.1	7.38522	-1.22635	0.252921	-4.84873	1.24255e-06	0.000107502
ENSG00000220205	-20.9953	39.6073	-7.30308	2.27243e-12	6.12177e-10	15.3378		ENSG00000174903	47.271	0.336107	0.0763788	4.40053	1.07987e-05	0.000384669		ENSG00000160685.13	64.0252	0.453676	0.0935091	4.85168	1.22419e-06	0.000107502
ENSG00000092841	298.867	980.489	7.30113	2.30077e-12	6.16744e-10	15.3256		ENSG00000187164	5.20099	-0.762958	0.17343	-4.39922	1.08639e-05	0.000385075		ENSG00000069667.16	27.88	-0.473144	0.0977989	-4.83793	1.31199e-06	0.000112948
ENSG00000015133	-46.358	104.803	-7.2706	2.79351e-12	7.45138e-10	15.1344		ENSG00000065135	22.9722	-0.382852	0.0871459	-4.39323	1.11681e-05	0.000393909		ENSG00000204264.12	94.9672	0.279448	0.0578784	4.8282	1.37776e-06	0.000118026
ENSG00000165406	-111.026	201.013	-7.26117	2.96587e-12	7.87236e-10	15.0754		ENSG00000166091	31.147	0.479557	0.109266	4.3889	1.13925e-05	0.000399855		ENSG00000142657.21	137.17	0.447705	0.0927731	4.82581	1.39436e-06	0.000118307
ENSG00000135390	-26.5478	60.8025	-7.25578	3.06902e-12	8.10641e-10	15.0417		ENSG00000136842	13.3964	-0.626025	0.142817	-4.38341	1.16834e-05	0.000406082		ENSG00000168309.18	132.375	-0.608398	0.126073	-4.82577	1.39464e-06	0.000118307
ENSG00000198771	-61.452	160.68	-7.24726	3.23914e-12	8.51423e-10	14.9886		ENSG00000106299	3.81757	-0.594351	0.13556	-4.3844	1.16308e-05	0.000406082		ENSG00000197561.7	10.528	1.27484	0.264524	4.81938	1.44008e-06	0.000121568
ENSG00000102317	-35.1321	85.2488	-7.23694	3.45786e-12	9.04523e-10	14.9242		ENSG00000112146	31.1564	-0.381306	0.0870577	-4.37993	1.18718e-05	0.000410638		ENSG00000067836.13	15.3941	0.575012	0.119575	4.80879	1.51846e-06	0.000126679
ENSG00000176533	-7.42769	9.87452	-7.23196	3.56859e-12	9.29001e-10	14.8932		ENSG00000185340	39.9468	0.534946	0.122248	4.37589	1.20937e-05	0.000415015		ENSG00000166523.8	26.4608	0.864035	0.179648	4.80961	1.51225e-06	0.000126679
ENSG00000120733	-38.4244	108.267	-7.22123	3.81906e-12	9.89446e-10	14.8264		ENSG00000065427	15.9979	-0.433281	0.0990239	-4.37552	1.21143e-05	0.000415015		ENSG00000162430.18	39.7837	0.878013	0.182605	4.80826	1.52248e-06	0.000126679
ENSG00000147677	-84.0518	225.766	-7.22006	3.84748e-12	9.92063e-10	14.8191		ENSG00000117091	29.1623	-0.481472	0.110144	-4.37128	1.23519e-05	0.000419561		ENSG00000163631.17	55.1308	-1.05544	0.219577	-4.80668	1.53456e-06	0.000127076
ENSG00000197629	-53.064	67.8039	-7.21643	3.93676e-12	1.01027e-09	14.7965		ENSG00000178694	6.82322	-0.742115	0.169779	-4.37107	1.23642e-05	0.000419561		ENSG00000142583.18	8.5991	1.10887	0.230809	4.80425	1.55333e-06	0.000128021
ENSG00000005844	-50.864	98.7847	-7.21495	3.9737e-12	1.01494e-09	14.7873		ENSG00000196954	38.3503	-0.356118	0.081527	-4.3681	1.25331e-05	0.000423287		ENSG00000173432.12	3.00465	2.20901	0.45994	4.80282	1.56449e-06	0.000128332
ENSG00000124151	-52.4729	162.53	-7.2136	4.00766e-12	1.01881e-09	14.7789		ENSG00000276047	6.21404	1.01931	0.23359	4.36366	1.27902e-05	0.000429944		ENSG00000177409.12	78.3335	0.480993	0.100282	4.79642	1.61524e-06	0.000131874
ENSG00000161929	-15.0839	25.5172	-7.20999	4.09998e-12	1.03741e-09	14.7565		ENSG00000118260	23.7571	-0.354654	0.0814465	-4.35444	1.33405e-05	0.000446346		ENSG00000186812.13	15.0123	-0.410426	0.0855885	-4.79534	1.62401e-06	0.00013197
ENSG00000110395	-40.0175	116.221	-7.20741	4.16734e-12	1.04955e-09	14.7404		ENSG00000100796	26.547	-0.397364	0.0912899	-4.35277	1.34428e-05	0.000447677		ENSG00000257027.1	1.72396	-1.11135	0.23203	-4.78968	1.6705e-06	0.000135116
ENSG00000166888	-39.64	101.305	-7.2047	4.2391e-12	1.06268e-09	14.7236		ENSG00000032219	19.3979	-0.538323	0.123825	-4.34743	1.3774e-05	0.000456583		ENSG00000167244.21	64.6507	-0.79368	0.165752	-4.78837	1.68141e-06	0.000135369
ENSG00000104964	-98.9331	263.157	-7.20325	4.27806e-12	1.06673e-09	14.7146		ENSG00000240409	4.57015	0.813889	0.187445	4.34201	1.41187e-05	0.00046585		ENSG00000119655.11	47.5896	0.452305	0.0947121	4.77558	1.79186e-06	0.000142938
ENSG00000115365	-13.9732	23.7774	-7.20264	4.29466e-12	1.06673e-09	14.7108		ENSG00000173210	125.003	0.336549	0.07756	4.33921	1.42998e-05	0.000469663		ENSG00000148671.14	11.2894	-0.75549	0.158178	-4.77621	1.7863e-06	0.000142938
ENSG00000146083	-27.3896	52.3686	-7.2007	4.34749e-12	1.07492e-09	14.6987		ENSG00000164609	22.5034	-0.359754	0.0829485	-4.33708	1.44389e-05	0.000471009		ENSG00000181163.14	303.848	-0.265737	0.0557845	-4.76362	1.90146e-06	0.000150988
ENSG00000213064	-20.7813	36.9765	-7.1997	4.37514e-12	1.07684e-09	14.6925		ENSG00000145335	574.445	-0.459459	0.10595	-4.33657	1.44724e-05	0.000471009		ENSG00000110080.20	16.9626	0.695181	0.146074	4.75909	1.94466e-06	0.000153021
ENSG00000196588	-22.5055	54.2506	-7.19343	4.5515e-12	1.1142e-09	14.6536		ENSG00000121774	24.5132	-0.384674	0.0888016	-4.33184	1.47867e-05	0.000479063		ENSG00000164821.5	17.6124	1.22993	0.258399	4.75982	1.93767e-06	0.000153021
ENSG00000241973	-26.0602	62.4256	-7.19285	4.56808e-12	1.1142e-09	14.65		ENSG00000158710	828.551	0.272687	0.0629858	4.32933	1.4956e-05	0.000480203		ENSG00000140836.17	53.2215	-0.613569	0.129	-4.75635	1.97129e-06	0.000153838
ENSG00000123066	-72.4308	195.346	-7.18666	4.74964e-12	1.15329e-09	14.6116		ENSG00000140968	26.3429	-0.47632	0.110015	-4.32958	1.49394e-05	0.000480203		ENSG00000177156.11	316.332	0.349084	0.0733956	4.7562	1.97273e-06	0.000153838
ENSG00000232187	50.0195	85.0165	7.18533	4.78981e-12	1.15785e-09	14.6033		ENSG00000110047	65.909	0.281244	0.0651537	4.31662	1.58435e-05	0.000502378		ENSG00000178988.11	56.9153	-0.381876	0.0804648	-4.74588	2.07601e-06	0.000160556
ENSG00000152078	-20.0413	26.2137	-7.18165	4.90192e-12	1.17908e-09	14.5805		ENSG00000114503	7.18866	-0.511332	0.118462	-4.31643	1.58572e-05	0.000502378		ENSG00000173221.14	58.9505	0.506452	0.106717	4.74575	2.07735e-06	0.000160556
ENSG00000090924	-9.23368	13.7227	-7.18103	4.92117e-12	1.17908e-09	14.5767		ENSG00000198604	50.4595	-0.407431	0.0943515	-4.31823	1.57284e-05	0.000502378		ENSG00000127990.19	11.9577	-1.21553	0.256329	-4.7421	2.11519e-06	0.000162757
ENSG00000164300	-11.9211	13.952	-7.17393	5.14612e-12	1.22754e-09	14.5327		ENSG00000093072	8.55117	-0.920803	0.213447	-4.31397	1.60352e-05	0.00050578		ENSG00000134954.14	318.588	-0.354357	0.0747742	-4.73903	2.14745e-06	0.000164512
ENSG00000133872	-34.5045	112.695	-7.16894	5.3101e-12	1.2611e-09	14.5018		ENSG00000148158	5.90412	-0.69069	0.160255	-4.30994	1.63296e-05	0.000512806		ENSG00000084093.19	68.4238	-0.253269	0.0534662	-4.73699	2.16916e-06	0.000165446
ENSG00000173200	-12.7056	17.9589	-7.16395	5.47911e-12	1.29556e-09	14.4709		ENSG00000014216	78.7663	0.492191	0.114263	4.30752	1.65095e-05	0.000515778		ENSG00000135604.10	79.0683	0.367754	0.0776553	4.73572	2.18276e-06	0.000165756
ENSG00000091592	-35.2321	47.1241	-7.16277	5.52015e-12	1.29959e-09	14.4636		ENSG00000213846	8.55121	0.564481	0.131069	4.30673	1.65683e-05	0.000515778		ENSG00000111540.16	71.5026	0.305396	0.0645434	4.73164	2.22716e-06	0.000168132
ENSG00000108175	-34.3817	73.9275	-7.15797	5.68911e-12	1.32782e-09	14.4339		ENSG00000164022	8.28946	-0.499904	0.11638	-4.29545	1.74338e-05	0.000540371		ENSG00000163220.11	1208.86	0.832905	0.17605	4.73107	2.23337e-06	0.000168132
ENSG00000168066	-58.5737	178.428	-7.15801	5.68759e-12	1.32782e-09	14.4342		ENSG00000149932	24.5328	0.349819	0.0814778	4.29343	1.75931e-05	0.00054296		ENSG00000013364.19	69.9313	0.332007	0.0701924	4.72996	2.2456e-06	0.000168323
ENSG00000177889	-17.3322	37.9009	-7.15031	5.96947e-12	1.38727e-09	14.3865		ENSG00000197903	41.7587	0.250022	0.0582737	4.29048	1.7829e-05	0.000546531		ENSG00000043462.13	240.893	0.22068	0.0467024	4.72525	2.29837e-06	0.000171539
ENSG00000010818	-36.7302	87.3485	-7.1457	6.14436e-12	1.42181e-09	14.3581		ENSG00000196419	32.335	-0.342348	0.0798001	-4.29007	1.78615e-05	0.000546531		ENSG00000188177.14	205.646	-0.544568	0.115294	-4.7233	2.32046e-06	0.000171714
ENSG00000167996	3923.47	9742.22	7.13203	6.69426e-12	1.54247e-09	14.2737		ENSG00000119632	15.4322	0.409424	0.0956058	4.28242	1.84871e-05	0.000561202		ENSG00000146592.17	39.8596	0.576039	0.121935	4.72417	2.31061e-06	0.000171714
ENSG00000158987	-12.1659	26.374	-7.13025	6.76955e-12	1.55321e-09	14.2627		ENSG00000143669	62.6827	-0.469035	0.10955	-4.28146	1.85668e-05	0.000561202		ENSG00000164543.7	51.954	-0.296287	0.0627876	-4.71888	2.37148e-06	0.000174746
ENSG00000095015	-66.5262	162.331	-7.12019	7.20929e-12	1.64713e-09	14.2007		ENSG00000255823	192.172	0.627342	0.146529	4.28135	1.85761e-05	0.000561202		ENSG00000100280.17	88.334	0.35277	0.0748498	4.71304	2.44043e-06	0.000179068
ENSG00000125818	-44.0684	111.954	-7.11137	7.61837e-12	1.73327e-09	14.1464		ENSG00000084234	30.9733	-0.76212	0.178543	-4.26856	1.96739e-05	0.000591871		ENSG00000135845.10	21.4739	-0.73798	0.156919	-4.70293	2.56452e-06	0.000187382
ENSG00000125107	-87.6049	223.228	-7.10968	7.69917e-12	1.74433e-09	14.136		ENSG00000132334	25.7646	-0.665031	0.155948	-4.26443	2.00414e-05	0.000600403		ENSG00000167468.18	404.424	0.521171	0.110919	4.69868	2.61854e-06	0.000190529
ENSG00000196205	-509.337	1289.47	-7.09381	8.5019e-12	1.91817e-09	14.0384		ENSG00000038219	63.4067	-0.526232	0.123694	-4.25429	2.09717e-05	0.000625654		ENSG00000138821.14	12.9644	0.60551	0.128904	4.69736	2.6354e-06	0.000190956
ENSG00000158321	-13.9448	23.8165	-7.08246	9.12567e-12	2.02515e-09	13.9687		ENSG00000185515	4.49421	-0.58052	0.136507	-4.25266	2.11245e-05	0.000627598		ENSG00000275111.5	16.8947	-1.28599	0.274009	-4.69325	2.68905e-06	0.000194036
ENSG00000082512	-14.1106	25.3063	-7.083	9.09467e-12	2.02515e-09	13.972		ENSG00000104447	6.61982	-0.721977	0.169818	-4.25148	2.12366e-05	0.000628323		ENSG00000115461.5	100.336	-0.689243	0.146932	-4.6909	2.72004e-06	0.000195461
ENSG00000175115	-44.5829	140.776	-7.08336	9.07456e-12	2.02515e-09	13.9742		ENSG00000108256	22.0131	-0.478785	0.112726	-4.24735	2.16319e-05	0.000637383		ENSG00000172175.15	33.001	-0.409207	0.087291	-4.68784	2.76102e-06	0.000197589
ENSG00000105738	-24.8646	50.1974	-7.08336	9.07455e-12	2.02515e-09	13.9742		ENSG00000177732	6.91603	0.490052	0.115573	4.24018	2.23338e-05	0.000652928		ENSG00000165424.7	23.274	-0.57877	0.123573	-4.68362	2.81846e-06	0.000200873
ENSG00000066084	-24.3326	54.6543	-7.07049	9.83196e-12	2.17298e-09	13.8953		ENSG00000065978	184.109	-0.245621	0.0579405	-4.23919	2.2433e-05	0.000652928		ENSG00000175746.6	9.05437	-1.27349	0.272038	-4.68129	2.85078e-06	0.000201731
ENSG00000169045	-74.5702	174.853	-7.06961	9.88628e-12	2.17611e-09	13.8899		ENSG00000035687	7.54082	-0.509234	0.120106	-4.23986	2.23662e-05	0.000652928		ENSG00000182487.12	31.4229	0.547036	0.116861	4.68108	2.8537e-06	0.000201731
ENSG00000167716	-14.0374	23.1711	-7.06864	9.94589e-12	2.18036e-09	13.884		ENSG00000009307	190.767	-0.190067	0.044855	-4.23736	2.2616e-05	0.000655589		ENSG00000116016.14	125.372	-0.490083	0.104868	-4.67332	2.96371e-06	0.000207818
ENSG00000271425	-11.5177	18.3364	-7.06725	1.00327e-11	2.18174e-09	13.8754		ENSG00000172661	15.9372	-0.422264	0.0997265	-4.23422	2.29346e-05	0.000662144		ENSG00000163840.10	124.979	0.346077	0.074048	4.67369	2.95842e-06	0.000207818
ENSG00000122482	-30.2312	74.1177	-7.0675	1.00171e-11	2.18174e-09	13.877		ENSG00000120868	16.5093	-0.482974	0.114111	-4.2325	2.31112e-05	0.000664562		ENSG00000161405.17	130.71	-0.432314	0.0925365	-4.67182	2.98547e-06	0.000208504
ENSG00000109436	-19.9765	40.6714	-7.06655	1.00765e-11	2.18249e-09	13.8711		ENSG00000100380	94.4698	-0.419428	0.0991218	-4.23145	2.32194e-05	0.000665003		ENSG00000103187.8	1102.33	0.296585	0.0635612	4.66612	3.06933e-06	0.000213503
ENSG00000198837	-18.3055	32.5247	-7.0619	1.0372e-11	2.23755e-09	13.8427		ENSG00000164346	27.7542	-0.512851	0.121306	-4.22773	2.36057e-05	0.000673372		ENSG00000164684.13	11.5764	-0.626057	0.134688	-4.64819	3.34854e-06	0.000231996
ENSG00000014123	-14.9829	30.6802	-7.05716	1.06826e-11	2.28633e-09	13.8137		ENSG00000107036	7.39185	-0.59478	0.140953	-4.21971	2.44619e-05	0.000695028		ENSG00000117984.15	23.2424	0.616379	0.132665	4.64613	3.38213e-06	0.000232472
ENSG00000103479	-59.709	160.041	-7.05749	1.06609e-11	2.28633e-09	13.8157		ENSG00000180879	16.3164	0.339783	0.080584	4.21651	2.48113e-05	0.000696664		ENSG00000164144.16	21.6343	-1.07774	0.231946	-4.64651	3.37599e-06	0.000232472
ENSG00000159958	-13.3082	17.9394	-7.04827	1.12896e-11	2.40672e-09	13.7593		ENSG00000074370	99.9763	0.557964	0.132301	4.21739	2.47151e-05	0.000696664		ENSG00000107829.15	43.3187	-0.397926	0.085678	-4.64444	3.41e-06	0.000232515
ENSG00000143110	-33.037	70.141	-7.04157	1.17694e-11	2.49918e-09	13.7183		ENSG00000186480	21.5394	0.419683	0.0995125	4.21739	2.47146e-05	0.000696664		ENSG00000180667.11	102.839	-0.637605	0.137263	-4.64513	3.39859e-06	0.000232515
ENSG00000154822	-31.4288	75.3184	-7.03758	1.2065e-11	2.55193e-09	13.6939		ENSG00000162613	17.6892	-0.446112	0.106026	-4.20758	2.58122e-05	0.000718411		ENSG00000158470.5	18.8516	0.519175	0.111803	4.64366	3.42287e-06	0.000232515
ENSG00000115165	-55.8539	141.528	-7.03577	1.22007e-11	2.5706e-09	13.6829		ENSG00000149212	50.4584	-0.463238	0.110086	-4.20797	2.57674e-05	0.000718411		ENSG00000136867.11	8.14548	0.686349	0.147852	4.64213	3.44833e-06	0.000233332
ENSG00000062485	-28.5799	65.7496	-7.03485	1.22711e-11	2.5754e-09	13.6772		ENSG00000159388	33.9618	-0.614456	0.146058	-4.20693	2.58869e-05	0.000718411		ENSG00000143376.14	63.2601	0.309272	0.0666477	4.64041	3.47726e-06	0.000234378
ENSG00000219507	43.9403	75.092	7.03345	1.23782e-11	2.58786e-09	13.6687		ENSG00000108064	4.56953	-0.620031	0.147545	-4.2023	2.64212e-05	0.000730409		ENSG00000174944.9	4.53201	1.01339	0.218514	4.63763	3.5243e-06	0.000236631
ENSG00000197102	-80.1594	185.476	-7.02431	1.30996e-11	2.72815e-09	13.6129		ENSG00000159023	373.925	-0.341117	0.0814565	-4.18772	2.81776e-05	0.000775968		ENSG00000257093.7	23.4589	-0.440653	0.0950597	-4.63554	3.56007e-06	0.000238114
ENSG00000168421	-15.4439	26.7141	-7.01406	1.39587e-11	2.89593e-09	13.5504		ENSG00000166902	5.47394	-0.608453	0.145535	-4.18079	2.90495e-05	0.000793872		ENSG00000124733.5	64.5555	0.396435	0.0855455	4.6342	3.58326e-06	0.000238747
ENSG00000111252	-37.7307	121.82	-7.01175	1.41598e-11	2.92642e-09	13.5364		ENSG00000164236	21.0491	0.53423	0.127774	4.18107	2.90146e-05	0.000793872		ENSG00000206596.1	196.51	-0.640489	0.138293	-4.63141	3.63187e-06	0.000241062
ENSG00000053254	-53.1109	140.487	-7.00995	1.43187e-11	2.94803e-09	13.5254		ENSG00000198815	13.9165	-0.403138	0.09651	-4.17717	2.95162e-05	0.000802291		ENSG00000101210.13	2.52437	-1.67485	0.361813	-4.62904	3.67364e-06	0.000242907
ENSG00000198876	-142.138	238.653	-7.00778	1.45121e-11	2.96529e-09	13.5122		ENSG00000116754	24.8945	-0.566499	0.135634	-4.17666	2.95817e-05	0.000802291		ENSG00000204310.13	173.396	0.816585	0.176551	4.62521	3.74215e-06	0.0002465
ENSG00000163683	-29.5948	58.1167	-7.00796	1.4496e-11	2.96529e-09	13.5133		ENSG00000091436	4.54244	-0.661768	0.158621	-4.17202	3.01917e-05	0.000815745		ENSG00000135547.9	3.69892	-1.07748	0.233023	-4.62393	3.76542e-06	0.000247097
ENSG00000164951	-13.3372	25.4531	-7.00483	1.47794e-11	2.99728e-09	13.4942		ENSG00000024422	5.71695	0.528304	0.126672	4.17065	3.03737e-05	0.000817578		ENSG00000118407.15	8.74053	-0.681255	0.147508	-4.61843	3.8666e-06	0.000251736
ENSG00000178971	-15.0633	22.0263	-7.00484	1.47787e-11	2.99728e-09	13.4943		ENSG00000145734	41.6251	-0.419389	0.100672	-4.16591	3.10118e-05	0.000826739		ENSG00000119632.4	35.0805	0.577149	0.124947	4.61916	3.85301e-06	0.000251736
ENSG00000119314	-68.4456	184.902	-6.98661	1.65413e-11	3.32967e-09	13.3834		ENSG00000280598	3.68613	0.797285	0.1914	4.16555	3.10604e-05	0.000826739		ENSG00000096968.14	91.7001	0.438431	0.0949451	4.61773	3.87954e-06	0.000251736
ENSG00000140750	-29.1353	75.1746	-6.98679	1.65234e-11	3.32967e-09	13.3845		ENSG00000107937	7.13042	-0.534877	0.128398	-4.16578	3.10289e-05	0.000826739		ENSG00000103202.13	56.237	0.601517	0.130558	4.60728	4.07968e-06	0.000263738
ENSG00000122644	-28.3059	42.835	-6.98325	1.68885e-11	3.38695e-09	13.363		ENSG00000201096	16.5509	0.978413	0.235291	4.15832	3.206e-05	0.000849249		ENSG00000125967.17	3.36287	1.03567	0.225617	4.59038	4.42437e-06	0.000284962
ENSG00000026652	-4.66437	3.52719	-6.98186	1.70343e-11	3.39108e-09	13.3545		ENSG00000164190	54.4962	-0.332122	0.0798807	-4.15772	3.21434e-05	0.000849249		ENSG00000126458.4	33.3881	0.470072	0.10254	4.58429	4.55521e-06	0.000292307
ENSG00000134954	-174.859	442.528	-6.98223	1.69954e-11	3.39108e-09	13.3568		ENSG00000160013	10.8587	0.47978	0.115426	4.1566	3.23022e-05	0.000850309		ENSG00000117394.24	53.7998	-0.827412	0.180888	-4.57416	4.78139e-06	0.000305693
ENSG00000237264	8.98875	12.4792	6.97761	1.74865e-11	3.46836e-09	13.3288		ENSG00000140455	15.8401	-0.447881	0.107774	-4.15575	3.24219e-05	0.000850334		ENSG00000155506.18	134.962	0.222998	0.0487936	4.57022	4.87205e-06	0.000309301
ENSG00000197756	-159.918	373.419	-6.97434	1.7843e-11	3.52614e-09	13.3089		ENSG00000104903	44.011	0.24097	0.0580092	4.15399	3.26725e-05	0.000853777		ENSG00000111144.10	96.7661	0.446072	0.0976199	4.56948	4.88933e-06	0.000309301
ENSG00000165025	-59.3764	176.307	-6.97335	1.79521e-11	3.53481e-09	13.3029		ENSG00000137210	4.44845	-0.587046	0.141436	-4.15063	3.31565e-05	0.000863275		ENSG00000099308.10	94.6076	-0.268013	0.0586539	-4.5694	4.8912e-06	0.000309301
ENSG00000134419	-267.493	569.572	-6.9694	1.83956e-11	3.60901e-09	13.2789		ENSG00000121060	18.3956	-0.693882	0.167284	-4.14793	3.35497e-05	0.000870347		ENSG00000055130.17	40.8413	0.303751	0.066553	4.56405	5.01765e-06	0.000316148
ENSG00000120071	-24.8481	55.2992	-6.96143	1.93216e-11	3.77699e-09	13.2306		ENSG00000196504	28.8204	-0.38372	0.0925862	-4.14446	3.40609e-05	0.000877252		ENSG00000196235.14	125.174	-0.210102	0.0460504	-4.56243	5.05639e-06	0.000317439
ENSG00000178562	-9.5336	14.0888	-6.94954	2.07894e-11	4.04929e-09	13.1586		ENSG00000171148	24.4708	0.338116	0.081571	4.14505	3.39745e-05	0.000877252		ENSG00000141232.5	11.1888	-0.512162	0.112276	-4.56162	5.07614e-06	0.000317533
ENSG00000136193	-25.8229	51.5781	-6.94801	2.09851e-11	4.07276e-09	13.1494		ENSG00000165678	17.7119	-0.404243	0.0976048	-4.14163	3.44841e-05	0.000884968		ENSG00000069493.15	23.8178	-0.504156	0.110679	-4.55513	5.23534e-06	0.000326318
ENSG00000243716	-33.5485	40.2475	-6.94375	2.15423e-11	4.15115e-09	13.1236		ENSG00000168517	5.97907	0.595972	0.143956	4.13995	3.47374e-05	0.000888286		ENSG00000129472.15	37.3351	-0.490322	0.107669	-4.55396	5.26443e-06	0.000326907
ENSG00000105939	-42.2884	116.58	-6.94417	2.14872e-11	4.15115e-09	13.1261		ENSG00000157570	25.6502	0.528191	0.127724	4.13541	3.54327e-05	0.000902839		ENSG00000148450.13	9.21436	0.691157	0.151794	4.55325	5.28239e-06	0.000326907
ENSG00000110693	-16.3622	20.2486	-6.94251	2.17075e-11	4.16816e-09	13.1161		ENSG00000139726	10.8873	-0.497675	0.120572	-4.12763	3.66527e-05	0.000930615		ENSG00000134186.12	61.1997	-0.372137	0.0818804	-4.54488	5.49668e-06	0.000338962
ENSG00000144713	-197.338	481.532	-6.93781	2.23435e-11	4.27512e-09	13.0877		ENSG00000151835	6.30741	-0.621087	0.150528	-4.12606	3.69036e-05	0.000933674		ENSG00000196182.11	171.028	0.437248	0.096227	4.54392	5.52181e-06	0.000339308
ENSG00000198286	-42.1164	92.5599	-6.93216	2.31338e-11	4.41074e-09	13.0535		ENSG00000213639	69.6204	-0.258424	0.0627161	-4.12054	3.77982e-05	0.000952942		ENSG00000110921.14	31.9465	-0.991049	0.218218	-4.54156	5.58393e-06	0.000340971
ENSG00000107036	-15.9002	30.8937	-6.92326	2.44323e-11	4.64197e-09	12.9998		ENSG00000149269	19.0928	-0.530342	0.12893	-4.11341	3.89858e-05	0.000979432		ENSG00000274383.1	39.1495	-1.01555	0.22362	-4.5414	5.58809e-06	0.000340971
ENSG00000136051	-29.3737	65.3064	-6.92247	2.4552e-11	4.64839e-09	12.995		ENSG00000110077	8.56477	-0.830664	0.20212	-4.10976	3.96065e-05	0.000991548		ENSG00000130299.17	2.92618	-0.89829	0.198075	-4.53511	5.75736e-06	0.000350072
ENSG00000110713	-30.8103	82.5688	-6.91463	2.57619e-11	4.86046e-09	12.9477		ENSG00000150316	8.25748	-0.525733	0.128093	-4.10432	4.05502e-05	0.00100812		ENSG00000235434.1	1.79008	-2.26821	0.500247	-4.53417	5.78301e-06	0.000350406
ENSG00000272391	-20.7849	38.6615	-6.91145	2.62682e-11	4.92171e-09	12.9285		ENSG00000163625	17.7445	-0.756235	0.184221	-4.10504	4.04251e-05	0.00100812		ENSG00000104324.16	23.1072	0.623175	0.137524	4.53138	5.86007e-06	0.000353843
ENSG00000174748	-288.059	849.443	-6.91194	2.61901e-11	4.92171e-09	12.9315		ENSG00000139218	54.6231	-0.330295	0.080543	-4.10085	4.11637e-05	0.00101983		ENSG00000182700.5	6.28496	-0.66289	0.146465	-4.52593	6.01294e-06	0.000356133
ENSG00000105967	-19.4338	31.5418	-6.91029	2.64556e-11	4.93972e-09	12.9215		ENSG00000127838	22.9905	0.406908	0.0992761	4.09876	4.15378e-05	0.00102555		ENSG00000205220.12	23.5926	0.428731	0.0946822	4.5281	5.95159e-06	0.000356133
ENSG00000141867	-41.0914	122.607	-6.90867	2.67203e-11	4.95497e-09	12.9117		ENSG00000058272	70.4735	-0.297882	0.0727882	-4.09245	4.26836e-05	0.00105022		ENSG00000169871.13	101.226	-0.323565	0.0714928	-4.52584	6.01562e-06	0.000356133
ENSG00000277734	-28.866	57.1569	-6.90906	2.66566e-11	4.95497e-09	12.9141		ENSG00000276168	2438	0.582755	0.14259	4.08693	4.37121e-05	0.00107185		ENSG00000170144.21	146.244	-0.208206	0.0460058	-4.52565	6.02088e-06	0.000356133
ENSG00000076201	-10.6401	18.9607	-6.90654	2.70707e-11	5.00281e-09	12.8989		ENSG00000124356	6.29271	-0.463553	0.11354	-4.08274	4.4507e-05	0.00108761		ENSG00000099783.12	294.219	-0.226377	0.0500164	-4.52606	6.00935e-06	0.000356133
ENSG00000103657	-65.5326	236.633	-6.90495	2.73361e-11	5.03467e-09	12.8893		ENSG00000137393	6.25388	-0.660117	0.16174	-4.08133	4.4778e-05	0.00109051		ENSG00000090382.7	438.07	0.57137	0.126182	4.52813	5.95068e-06	0.000356133
ENSG00000198646	-27.07	70.3949	-6.89565	2.89367e-11	5.29347e-09	12.8334		ENSG00000115267	5.96858	-0.608824	0.149251	-4.0792	4.51908e-05	0.00109641		ENSG00000234664.1	17.7552	0.693149	0.153212	4.52412	6.06479e-06	0.000357514
ENSG00000198836	-57.468	113.882	-6.89607	2.88623e-11	5.29347e-09	12.8359		ENSG00000080824	153.183	-0.316431	0.077585	-4.0785	4.53263e-05	0.00109641		ENSG00000106034.18	18.6343	0.711438	0.157479	4.51766	6.25261e-06	0.000367341
ENSG00000055917	-51.9749	159.921	-6.89307	2.9398e-11	5.34175e-09	12.8178		ENSG00000102699	22.7869	-0.447761	0.109834	-4.0767	4.56792e-05	0.00110122		ENSG00000133316.16	19.9594	-0.594658	0.131812	-4.5114	6.44024e-06	0.00037709
ENSG00000125124	-8.58059	12.6125	-6.89315	2.93828e-11	5.34175e-09	12.8183		ENSG00000080345	14.3792	-0.466817	0.114776	-4.06722	4.75781e-05	0.00114315		ENSG00000180008.9	24.5308	-0.360742	0.08	-4.50927	6.50499e-06	0.000378879
ENSG00000216490	-45.4984	90.1369	-6.89036	2.98889e-11	5.41279e-09	12.8016		ENSG00000137876	9.04801	-0.53797	0.132473	-4.06098	4.88669e-05	0.00115016		ENSG00000223629.1	6.24996	1.59223	0.353181	4.50826	6.53615e-06	0.000378879
ENSG00000167658	-712.477	1921.25	-6.88594	3.07073e-11	5.54246e-09	12.775		ENSG00000133193	25.6153	-0.357233	0.0879566	-4.06147	4.8764e-05	0.00115016		ENSG00000177556.12	17.7728	0.509312	0.112972	4.5083	6.53479e-06	0.000378879
ENSG00000183508	-269.84	514.851	-6.88404	3.10675e-11	5.57035e-09	12.7635		ENSG00000119041	4.82141	-0.614345	0.151268	-4.0613	4.88006e-05	0.00115016		ENSG00000180537.13	10.2902	-1.36245	0.302322	-4.50662	6.58673e-06	0.000380542
ENSG00000133606	-235.223	589.347	-6.88427	3.10239e-11	5.57035e-09	12.7649		ENSG00000166326	29.9114	-0.489218	0.120376	-4.06407	4.8224e-05	0.00115016		ENSG00000229314.6	6.65988	1.47418	0.327301	4.50406	6.66687e-06	0.000383897
ENSG00000127951	-50.4793	70.2076	-6.8787	3.20984e-11	5.73619e-09	12.7314		ENSG00000159399	10.2854	-0.628275	0.154733	-4.06037	4.8994e-05	0.00115016		ENSG00000131013.4	28.5286	-0.264016	0.0586428	-4.5021	6.72852e-06	0.000386168
ENSG00000162402	-46.6067	110.941	-6.87621	3.25902e-11	5.80492e-09	12.7165		ENSG00000138246	14.4255	-0.510157	0.125602	-4.06168	4.87217e-05	0.00115016		ENSG00000173193.15	141.442	0.292863	0.0651382	4.49602	6.92368e-06	0.000391825
ENSG00000197943	-38.2874	96.3744	-6.8623	3.54763e-11	6.27968e-09	12.6331		ENSG00000230043	22.412	0.571831	0.140818	4.0608	4.89055e-05	0.00115016		ENSG00000091622.16	40.7832	-0.732299	0.162895	-4.49553	6.93973e-06	0.000391825
ENSG00000143614	-24.243	64.6577	-6.86225	3.54876e-11	6.27968e-09	12.6327		ENSG00000145725	10.489	-0.504659	0.124322	-4.05929	4.92232e-05	0.00115176		ENSG00000283907.1	56.2027	-1.08088	0.240295	-4.49816	6.85434e-06	0.000391825
ENSG00000149499	-7.69765	12.7357	-6.85844	3.63231e-11	6.4022e-09	12.6099		ENSG00000005302	11.8487	-0.523641	0.129072	-4.05696	4.97162e-05	0.00115574		ENSG00000280832.1	4.70619	0.799903	0.177878	4.49691	6.89486e-06	0.000391825
ENSG00000144791	-16.089	35.0631	-6.85801	3.64165e-11	6.4022e-09	12.6073		ENSG00000141503	82.7914	0.415655	0.10245	4.05717	4.96709e-05	0.00115574		ENSG00000178971.16	14.98	-0.464047	0.103206	-4.49631	6.91435e-06	0.000391825
ENSG00000150593	-81.3752	218.212	-6.84597	3.91896e-11	6.86744e-09	12.5352		ENSG00000047315	11.6926	-0.451451	0.111384	-4.0531	5.05426e-05	0.00117115		ENSG00000198825.15	28.6373	-0.712166	0.15846	-4.49428	6.98043e-06	0.000392847
ENSG00000153814	-25.8155	51.7924	-6.84511	3.93944e-11	6.88106e-09	12.5301		ENSG00000174718	49.0151	-0.563456	0.139055	-4.05204	5.07723e-05	0.00117268		ENSG00000133789.15	110.875	-0.348984	0.0777207	-4.49024	7.11438e-06	0.00039781
ENSG00000271383	-24.5956	50.4721	-6.84362	3.97549e-11	6.9217e-09	12.5211		ENSG00000108468	14.5902	-0.539504	0.133537	-4.0401	5.34277e-05	0.00123004		ENSG00000197448.14	82.7272	0.267148	0.059495	4.49026	7.11376e-06	0.00039781
ENSG00000138767	-41.8493	137.844	-6.84129	4.03226e-11	6.99804e-09	12.5072		ENSG00000163875	14.045	-0.368509	0.0912354	-4.0391	5.36559e-05	0.00123133		ENSG00000163376.11	7.52232	-0.599203	0.133629	-4.48409	7.32258e-06	0.00040814
ENSG00000189241	-23.3126	57.9811	-6.83734	4.13029e-11	7.12654e-09	12.4836		ENSG00000152495	5.74448	-0.849913	0.210657	-4.03458	5.47009e-05	0.00125131		ENSG00000163694.15	40.7913	0.58252	0.129929	4.48339	7.34676e-06	0.000408179
ENSG00000164691	-35.0927	83.0129	-6.83725	4.13262e-11	7.12654e-09	12.483		ENSG00000276045	8.96784	0.4135	0.102538	4.03266	5.51495e-05	0.00125356		ENSG00000248333.9	41.3607	-0.324836	0.0725488	-4.47748	7.55301e-06	0.000418302
ENSG00000175390	-61.9655	155.243	-6.83419	4.21014e-11	7.23716e-09	12.4648		ENSG00000198585	9.47739	-0.558806	0.13855	-4.03323	5.50144e-05	0.00125356		ENSG00000152583.13	26.347	-0.584356	0.130915	-4.46363	8.05831e-06	0.00044487
ENSG00000136381	-23.6073	56.6828	-6.83161	4.27675e-11	7.32841e-09	12.4493		ENSG00000113013	22.1866	-0.408888	0.101464	-4.02988	5.5805e-05	0.00126045		ENSG00000149357.10	189.763	0.620355	0.139045	4.46153	8.13763e-06	0.000446414
ENSG00000114812	-3.36934	2.65908	-6.83099	4.29286e-11	7.33279e-09	12.4456		ENSG00000126216	6.30147	-0.494904	0.122804	-4.03003	5.57703e-05	0.00126045		ENSG00000137492.9	33.8249	-0.257471	0.0577017	-4.46211	8.11547e-06	0.000446414
ENSG00000140853	-32.661	61.1405	-6.82867	4.35378e-11	7.41348e-09	12.4318		ENSG00000187555	31.5319	-0.331171	0.0822363	-4.02707	5.64766e-05	0.00127161		ENSG00000178694.10	13.1909	-0.591933	0.132805	-4.45717	8.30481e-06	0.000454153
ENSG00000214425	-18.1912	27.2543	-6.82761	4.38198e-11	7.4381e-09	12.4254		ENSG00000137815	20.1553	-0.370208	0.091982	-4.02479	5.70269e-05	0.00127998		ENSG00000258227.7	5.50693	0.980483	0.220073	4.45526	8.37934e-06	0.000455365
ENSG00000182831	-32.6902	82.3947	-6.82635	4.41558e-11	7.44843e-09	12.4179		ENSG00000085377	3.9817	-0.702552	0.174699	-4.02151	5.7826e-05	0.00129386		ENSG00000113593.12	22.496	-0.324209	0.0727595	-4.4559	8.35411e-06	0.000455365
ENSG00000071082	-233.653	516.661	-6.82675	4.40488e-11	7.44843e-09	12.4203		ENSG00000200278	34.1519	0.854885	0.21263	4.02053	5.80683e-05	0.00129523		ENSG00000197324.9	53.8561	0.449812	0.101053	4.45124	8.53752e-06	0.000462515
ENSG00000166747	-27.818	82.1704	-6.8256	4.43592e-11	7.4595e-09	12.4134		ENSG00000140678	38.5591	-0.909761	0.226502	-4.01657	5.9052e-05	0.00130591		ENSG00000163001.12	18.2666	-0.48802	0.109687	-4.44921	8.61872e-06	0.000465464
ENSG00000104408	-89.1452	244.015	-6.82451	4.46531e-11	7.48569e-09	12.4069		ENSG00000007237	15.2215	-0.622836	0.15504	-4.01725	5.88805e-05	0.00130591		ENSG00000070961.16	19.4836	-0.483916	0.108792	-4.44808	8.66432e-06	0.000466479
ENSG00000102265	138.703	228.646	6.82297	4.5073e-11	7.53275e-09	12.3977		ENSG00000083223	60.053	-0.401125	0.0998954	-4.01545	5.93327e-05	0.00130591		ENSG00000107742.13	11.8061	-0.666404	0.149937	-4.44455	8.80758e-06	0.000472728
ENSG00000072736	-78.109	218.313	-6.81998	4.58995e-11	7.64729e-09	12.3799		ENSG00000090776	6.00163	0.588096	0.146477	4.01495	5.94591e-05	0.00130591		ENSG00000107021.16	20.075	0.627462	0.141345	4.43922	9.02838e-06	0.000481606
ENSG00000226564	5.57781	7.61663	6.81088	4.85046e-11	8.03188e-09	12.3256		ENSG00000115271	19.4863	-0.579016	0.144196	-4.01547	5.93265e-05	0.00130591		ENSG00000173110.8	11.8267	0.621508	0.139993	4.43955	9.01462e-06	0.000481606
ENSG00000182774	-305.169	784.464	-6.81121	4.84075e-11	8.03188e-09	12.3276		ENSG00000073331	8.27005	-0.873623	0.217737	-4.01229	6.01328e-05	0.00131667		ENSG00000032219.19	43.7568	-0.241739	0.0544826	-4.43699	9.12242e-06	0.000483951
ENSG00000109475	-287.718	590.497	-6.80633	4.98638e-11	8.23178e-09	12.2984		ENSG00000164219	6.04165	-0.576631	0.143767	-4.01087	6.04945e-05	0.00132055		ENSG00000129250.12	268.502	-0.454852	0.102517	-4.43686	9.12799e-06	0.000483951
ENSG00000196323	-33.4816	85.0343	-6.80537	5.01551e-11	8.2547e-09	12.2927		ENSG00000024048	38.7734	-0.370452	0.0923956	-4.00941	6.08698e-05	0.00132416		ENSG00000167232.14	74.481	-0.379962	0.0857061	-4.43331	9.27956e-06	0.000490491
ENSG00000241399	-13.2455	22.7145	-6.80357	5.07037e-11	8.31972e-09	12.282		ENSG00000118496	5.44666	-0.49907	0.124494	-4.00879	6.10296e-05	0.00132416		ENSG00000172575.12	22.6201	-0.468293	0.105705	-4.43021	9.41422e-06	0.000496101
ENSG00000253719	-25.3025	70.3855	-6.78796	5.57327e-11	9.08981e-09	12.1891		ENSG00000198042	5.33459	-0.587362	0.146752	-4.00243	6.26964e-05	0.00135621		ENSG00000146409.12	3.14248	-0.947764	0.214254	-4.42356	9.70896e-06	0.000508648
ENSG00000102910	-18.3172	44.1736	-6.78818	5.56583e-11	9.08981e-09	12.1904		ENSG00000144674	32.9467	-0.421787	0.105405	-4.0016	6.2915e-05	0.00135684		ENSG00000172543.9	39.8911	0.813284	0.183855	4.42351	9.71082e-06	0.000508648
ENSG00000100425	-17.1323	32.8812	-6.78129	5.80261e-11	9.43543e-09	12.1495		ENSG00000174780	16.756	-0.383316	0.0958153	-4.00058	6.31886e-05	0.00135865		ENSG00000038945.15	9.03492	0.729773	0.16509	4.42046	9.84902e-06	0.000512798
ENSG00000008853	-12.0284	19.9868	-6.77438	6.05037e-11	9.80884e-09	12.1084		ENSG00000122566	178.218	-0.357052	0.0893792	-3.9948	6.4749e-05	0.00138803		ENSG00000095015.6	99.4431	-0.269064	0.0608635	-4.42077	9.8348e-06	0.000512798
ENSG00000198740	-37.3596	111.089	-6.76591	6.36792e-11	1.02928e-08	12.0581		ENSG00000105329	300.49	0.370302	0.0927264	3.99349	6.51066e-05	0.00138856		ENSG00000099622.14	69.8815	-0.318708	0.0721439	-4.41767	9.97725e-06	0.000517923
ENSG00000152332	-67.3535	200.461	-6.75841	6.66283e-11	1.07375e-08	12.0136		ENSG00000132294	12.204	-0.422725	0.105859	-3.9933	6.51613e-05	0.00138856		ENSG00000106683.15	28.0458	0.375096	0.0850011	4.41283	1.02026e-05	0.000528044
ENSG00000115207	-11.7114	22.0311	-6.74597	7.18171e-11	1.15393e-08	11.9399		ENSG00000200839	5.49229	1.04145	0.261018	3.98996	6.60836e-05	0.00140403		ENSG00000137770.14	31.2528	-0.255224	0.0578775	-4.40972	1.03505e-05	0.00053411
ENSG00000237296	-14.2116	20.8272	-6.74443	7.24875e-11	1.15783e-08	11.9308		ENSG00000155827	18.6825	-0.469019	0.117654	-3.98644	6.70714e-05	0.00141661		ENSG00000100354.21	97.2534	-0.194856	0.0442525	-4.40328	1.06629e-05	0.000548602
ENSG00000141084	-19.4439	32.3164	-6.74492	7.22769e-11	1.15783e-08	11.9337		ENSG00000100220	6.77415	-0.54966	0.137866	-3.98692	6.69361e-05	0.00141661		ENSG00000273272.2	3.00668	1.03397	0.234889	4.40194	1.07286e-05	0.000550354
ENSG00000120685	-19.8579	43.1046	-6.7435	7.28961e-11	1.16093e-08	11.9253		ENSG00000206659	11.6236	0.630459	0.158193	3.98538	6.73729e-05	0.00141879		ENSG00000212864.3	15.8698	1.05966	0.240781	4.40092	1.07794e-05	0.000551335
ENSG00000100784	-9.90168	17.301	-6.74226	7.34445e-11	1.16624e-08	11.9179		ENSG00000177409	15.6419	-0.611514	0.153738	-3.97763	6.96044e-05	0.00146149		ENSG00000161888.11	6.87055	0.786292	0.178931	4.39438	1.1109e-05	0.000566529
ENSG00000126003	-24.357	48.6005	-6.73741	7.56177e-11	1.19724e-08	11.8893		ENSG00000132613	4.45534	0.600098	0.15098	3.97468	7.04743e-05	0.00147543		ENSG00000132622.11	22.5856	-0.594656	0.135365	-4.39297	1.11811e-05	0.00056688
ENSG00000279738	-10.9415	23.4483	-6.73644	7.60626e-11	1.20077e-08	11.8835		ENSG00000166598	32.4615	-0.560214	0.14109	-3.97061	7.16901e-05	0.00148302		ENSG00000181029.9	3.37466	0.677562	0.154223	4.39339	1.11596e-05	0.00056688
ENSG00000185811	-107.925	286.635	-6.73341	7.74614e-11	1.2193e-08	11.8656		ENSG00000168944	7.49761	-0.500575	0.126071	-3.97057	7.1702e-05	0.00148302		ENSG00000178057.15	66.5571	0.747729	0.170308	4.39044	1.1312e-05	0.000571849
ENSG00000273217	-9.29174	23.1089	-6.73234	7.79643e-11	1.22366e-08	11.8593		ENSG00000125944	32.1411	-0.33058	0.0832369	-3.97156	7.14047e-05	0.00148302		ENSG00000011600.12	203.283	0.474127	0.108056	4.38778	1.14513e-05	0.000577214
ENSG00000184384	-21.9159	46.0838	-6.72665	8.06774e-11	1.26258e-08	11.8257		ENSG00000235568	22.4071	-0.742576	0.187028	-3.97041	7.1749e-05	0.00148302		ENSG00000105063.19	212.119	0.41064	0.0936427	4.38517	1.15894e-05	0.000577463
ENSG00000166716	-27.285	71.4666	-6.7208	8.35622e-11	1.30396e-08	11.7911		ENSG00000129071	11.8914	-0.389794	0.098185	-3.97	7.18728e-05	0.00148302		ENSG00000150907.10	17.2035	-0.412521	0.0940489	-4.38624	1.15326e-05	0.000577463
ENSG00000119820	-11.0623	17.616	-6.71753	8.52224e-11	1.32604e-08	11.7718		ENSG00000177613	6.68702	-0.531589	0.133948	-3.96863	7.2288e-05	0.00148304		ENSG00000066926.13	144.757	-0.623187	0.142134	-4.38449	1.16256e-05	0.000577463
ENSG00000105953	-27.7941	74.3704	-6.71363	8.72416e-11	1.35357e-08	11.7488		ENSG00000111897	11.9803	-0.422404	0.106436	-3.96864	7.22847e-05	0.00148304		ENSG00000275023.5	117.444	-0.329156	0.0750823	-4.38393	1.16555e-05	0.000577463
ENSG00000074755	-29.9065	85.1471	-6.71287	8.76444e-11	1.35593e-08	11.7443		ENSG00000162385	6.97813	-0.536427	0.135231	-3.96675	7.286e-05	0.00149051		ENSG00000144645.15	13.7459	-0.657645	0.149986	-4.3847	1.16145e-05	0.000577463
ENSG00000143947	-227.506	677.628	-6.7095	8.94352e-11	1.3797e-08	11.7244		ENSG00000108424	41.9385	-0.364485	0.0919239	-3.96508	7.33728e-05	0.00149672		ENSG00000096433.11	22.9608	-0.461634	0.105248	-4.38617	1.15364e-05	0.000577463
ENSG00000070047	-21.636	49.1157	-6.70201	9.3543e-11	1.43897e-08	11.6803		ENSG00000152795	27.1093	-0.475035	0.119901	-3.96189	7.43588e-05	0.00151253		ENSG00000159189.12	12.6792	0.792087	0.18079	4.38125	1.18002e-05	0.000582971
ENSG00000189091	-34.5123	81.4929	-6.69455	9.78211e-11	1.50051e-08	11.6364		ENSG00000130429	197.825	0.256552	0.0647918	3.95964	7.5063e-05	0.00152252		ENSG00000141293.16	35.7022	-0.417471	0.0953818	-4.37685	1.20409e-05	0.000593177
ENSG00000166479	-7.25873	10.757	-6.68196	1.05487e-10	1.61353e-08	11.5623		ENSG00000199516	3.51872	0.813757	0.205621	3.95756	7.57194e-05	0.0015315		ENSG00000103479.17	99.6463	-0.230847	0.0527597	-4.37544	1.21187e-05	0.000595324
ENSG00000146830	-16.3566	25.4009	-6.68059	1.06351e-10	1.62216e-08	11.5543		ENSG00000152700	4.54915	-0.512044	0.129477	-3.95471	7.66281e-05	0.00154117		ENSG00000158869.11	271.594	0.61773	0.141235	4.37377	1.22119e-05	0.000598211
ENSG00000079432	-30.8253	69.3535	-6.67766	1.08235e-10	1.64627e-08	11.537		ENSG00000156467	66.7621	-0.401861	0.101612	-3.95484	7.65861e-05	0.00154117		ENSG00000143546.10	1205.45	0.843319	0.19302	4.36907	1.24778e-05	0.00060952
ENSG00000223704	-1.34226	0.643968	-6.675	1.09967e-10	1.66792e-08	11.5215		ENSG00000197601	14.0044	-0.400894	0.101399	-3.95364	7.69724e-05	0.00154376		ENSG00000172757.13	555.018	0.308915	0.0707382	4.36702	1.25956e-05	0.000611836
ENSG00000048405	-15.4627	33.9095	-6.66669	1.15568e-10	1.74311e-08	11.4727		ENSG00000127533	8.87667	0.495	0.125326	3.94971	7.82457e-05	0.00156491		ENSG00000066427.24	40.3962	-0.248377	0.0568713	-4.36735	1.25764e-05	0.000611836
ENSG00000103064	-7.12514	9.00339	-6.66687	1.1545e-10	1.74311e-08	11.4737		ENSG00000166181	10.9022	-0.395896	0.100302	-3.94703	7.91282e-05	0.00157816		ENSG00000170525.21	40.1173	0.482741	0.110606	4.36452	1.27401e-05	0.000617132
ENSG00000263956	-7.62779	13.4896	-6.66305	1.18112e-10	1.77653e-08	11.4513		ENSG00000125810	11.4718	-0.859	0.217756	-3.94478	7.98729e-05	0.00158492		ENSG00000269825.2	13.2518	-0.577139	0.132397	-4.35916	1.30566e-05	0.000630704
ENSG00000189319	-29.9094	67.4101	-6.65303	1.25392e-10	1.88081e-08	11.3926		ENSG00000108839	57.8225	0.500974	0.127	3.94467	7.99103e-05	0.00158492		ENSG00000152495.11	13.5724	-0.599903	0.137668	-4.3576	1.31494e-05	0.000633429
ENSG00000102699	-48.217	131.353	-6.64986	1.27783e-10	1.91137e-08	11.374		ENSG00000270647	46.3692	-0.467811	0.118635	-3.94328	8.03736e-05	0.00158533		ENSG00000189266.13	78.9398	-0.23384	0.0536721	-4.35683	1.3196e-05	0.000633918
ENSG00000100207	-19.6519	58.3365	-6.64874	1.28645e-10	1.91511e-08	11.3674		ENSG00000129518	7.36648	-0.448069	0.113627	-3.94335	8.03526e-05	0.00158533		ENSG00000165178.9	27.3626	0.529703	0.121653	4.35421	1.33549e-05	0.000639786
ENSG00000105323	-59.9984	198.084	-6.64861	1.2874e-10	1.91511e-08	11.3667		ENSG00000135372	6.38504	-0.559793	0.142106	-3.93925	8.17353e-05	0.00160776		ENSG00000188761.13	2.75209	1.27742	0.293481	4.35267	1.34492e-05	0.000640773
ENSG00000107954	-5.4286	5.79697	-6.63478	1.39805e-10	2.07402e-08	11.2857		ENSG00000157978	41.8754	0.393813	0.0999929	3.9384	8.20253e-05	0.00160905		ENSG00000168036.18	57.9979	-0.280993	0.0645539	-4.35285	1.34379e-05	0.000640773
ENSG00000142599	-35.478	122.97	-6.63304	1.41258e-10	2.08985e-08	11.2756		ENSG00000133243	11.4295	0.400643	0.101832	3.93436	8.34204e-05	0.00162953		ENSG00000166311.10	8.99591	0.993837	0.228456	4.35022	1.35998e-05	0.000644416
ENSG00000167483	-8.70235	12.3183	-6.63211	1.42038e-10	2.09566e-08	11.2702		ENSG00000168438	8.4014	-0.467093	0.118731	-3.93405	8.35247e-05	0.00162953		ENSG00000164035.10	11.558	-0.575942	0.132383	-4.35059	1.35772e-05	0.000644416
ENSG00000107099	-83.957	216.695	-6.63132	1.42715e-10	2.09992e-08	11.2655		ENSG00000145868	7.68514	-0.610299	0.155161	-3.93334	8.37743e-05	0.00162996		ENSG00000111348.9	1448.02	0.32472	0.0746939	4.34735	1.37794e-05	0.000651152
ENSG00000254996	-22.7963	68.5729	-6.62898	1.44712e-10	2.1178e-08	11.2519		ENSG00000140280	6.64863	-0.569473	0.144911	-3.9298	8.50154e-05	0.00164962		ENSG00000139842.15	61.9072	-0.28901	0.0665095	-4.3454	1.39024e-05	0.00065433
ENSG00000164327	-27.0263	64.0601	-6.62927	1.44461e-10	2.1178e-08	11.2536		ENSG00000119321	20.5629	-0.516207	0.131413	-3.92813	8.5609e-05	0.00165665		ENSG00000203747.12	96.2281	0.41941	0.0965381	4.3445	1.39595e-05	0.00065433
ENSG00000143373	-9.82673	17.2165	-6.628	1.45561e-10	2.12449e-08	11.2461		ENSG00000077232	7.55637	-0.631565	0.160815	-3.92727	8.5915e-05	0.00165809		ENSG00000124570.21	59.0565	0.352725	0.0811791	4.34502	1.39261e-05	0.00065433
ENSG00000205356	-10.4698	16.2054	-6.62497	1.48203e-10	2.15145e-08	11.2285		ENSG00000166046	42.4409	-0.545171	0.138961	-3.9232	8.73794e-05	0.00168182		ENSG00000166482.12	1.81509	-1.75534	0.404505	-4.33948	1.42819e-05	0.000666578
ENSG00000043093	-39.0551	100.281	-6.62511	1.48083e-10	2.15145e-08	11.2292		ENSG00000133812	8.06708	-0.675288	0.172222	-3.92102	8.81739e-05	0.00169256		ENSG00000100365.16	45.8169	0.530968	0.122365	4.33922	1.42991e-05	0.000666578
ENSG00000119596	-40.3831	109.863	-6.61657	1.55801e-10	2.2557e-08	11.1794		ENSG00000041357	13.7484	-0.44655	0.113953	-3.91873	8.90169e-05	0.00169606		ENSG00000233461.6	5.72493	0.847098	0.195244	4.33865	1.43358e-05	0.000666578
ENSG00000182162	-13.6299	15.4119	-6.61275	1.59377e-10	2.30132e-08	11.1571		ENSG00000145741	55.8425	-0.307672	0.0785287	-3.91795	8.93035e-05	0.00169606		ENSG00000166855.9	43.5337	-0.234239	0.0540871	-4.33078	1.48579e-05	0.000689012
ENSG00000189339	-14.2637	25.7253	-6.60774	1.64187e-10	2.36446e-08	11.1279		ENSG00000168259	20.391	-0.349794	0.0892534	-3.91911	8.88767e-05	0.00169606		ENSG00000159069.14	57.6031	0.425606	0.098324	4.3286	1.50058e-05	0.000694019
ENSG00000265118	-22.7043	54.4314	-6.60459	1.67284e-10	2.40268e-08	11.1096		ENSG00000135968	21.7783	-0.441969	0.112805	-3.91797	8.92963e-05	0.00169606		ENSG00000201413.1	32.8728	-0.904017	0.209093	-4.32352	1.5356e-05	0.000707156
ENSG00000185009	-13.6881	31.3878	-6.60411	1.6776e-10	2.40314e-08	11.1068		ENSG00000149781	192.44	0.41157	0.105302	3.90846	9.28849e-05	0.00173579		ENSG00000126214.21	14.3351	-0.412727	0.0954657	-4.3233	1.53712e-05	0.000707156
ENSG00000138623	-8.68231	10.4198	-6.5987	1.73233e-10	2.47499e-08	11.0753		ENSG00000153201	23.7588	-0.400405	0.102405	-3.91	9.2298e-05	0.00173579		ENSG00000162616.9	14.1844	-0.446405	0.103297	-4.32156	1.54932e-05	0.000710889
ENSG00000166135	-15.4707	39.5994	-6.58419	1.88798e-10	2.69028e-08	10.9908		ENSG00000112773	8.20395	-0.545668	0.139575	-3.90949	9.24905e-05	0.00173579		ENSG00000058729.11	17.0637	-0.66458	0.154015	-4.31504	1.59571e-05	0.000726424
ENSG00000105516	-7.73576	10.8776	-6.57835	1.95431e-10	2.77748e-08	10.9569		ENSG00000164754	43.8429	-0.256903	0.0657391	-3.90792	9.30927e-05	0.00173579		ENSG00000198736.12	37.5264	0.604379	0.140028	4.31612	1.58794e-05	0.000726424
ENSG00000099917	-28.1873	74.2015	-6.56701	2.08998e-10	2.96252e-08	10.891		ENSG00000158552	8.33492	0.32039	0.0819758	3.90835	9.29271e-05	0.00173579		ENSG00000136444.10	9.61925	-0.50345	0.116669	-4.31521	1.59452e-05	0.000726424
ENSG00000116337	-13.0713	31.8299	-6.56577	2.10527e-10	2.97639e-08	10.8839		ENSG00000165630	3.30199	-0.622758	0.159243	-3.91073	9.20167e-05	0.00173579		ENSG00000211772.11	45.538	-0.466891	0.108362	-4.3086	1.64289e-05	0.000745947
ENSG00000116852	-32.0084	64.5348	-6.56084	2.16751e-10	3.05641e-08	10.8553		ENSG00000176853	8.38943	-0.492057	0.125817	-3.91088	9.19592e-05	0.00173579		ENSG00000156738.18	25.0776	-0.66717	0.154999	-4.30434	1.67481e-05	0.000758463
ENSG00000073614	-48.9221	133.024	-6.55982	2.18065e-10	3.06696e-08	10.8494		ENSG00000201413	63.4202	0.806377	0.206481	3.90533	9.40961e-05	0.00174593		ENSG00000103148.17	81.7088	0.526923	0.12287	4.28847	1.79911e-05	0.000812635
ENSG00000135829	-34.1732	93.424	-6.55416	2.25475e-10	3.16296e-08	10.8166		ENSG00000189180	18.0692	-0.34032	0.0871441	-3.90526	9.41239e-05	0.00174593		ENSG00000232533.1	6.82248	0.736058	0.171665	4.28776	1.80486e-05	0.000813121
ENSG00000082438	-22.6847	41.209	-6.55081	2.29977e-10	3.21778e-08	10.7972		ENSG00000205309	12.8523	0.53509	0.137255	3.89851	9.67861e-05	0.0017905		ENSG00000023330.15	30.9523	0.467689	0.109194	4.28311	1.84299e-05	0.000828153
ENSG00000118816	-112.742	350.507	-6.54576	2.36932e-10	3.30655e-08	10.7679		ENSG00000153006	10.0983	-0.419522	0.107627	-3.89791	9.70271e-05	0.0017905		ENSG00000077549.19	278.258	0.294641	0.0688421	4.27995	1.86933e-05	0.000837826
ENSG00000177463	-25.1648	70.186	-6.54081	2.43943e-10	3.39564e-08	10.7393		ENSG00000062650	27.0797	-0.310589	0.079731	-3.89547	9.801e-05	0.00179663		ENSG00000137040.10	7.91073	-0.432105	0.101058	-4.27581	1.9044e-05	0.000851348
ENSG00000223361	23.8483	40.0347	6.53939	2.46001e-10	3.4155e-08	10.7311		ENSG00000120708	11.46	-0.665221	0.170732	-3.89628	9.76833e-05	0.00179663		ENSG00000101079.21	42.1441	0.422319	0.0988638	4.27173	1.93965e-05	0.000864884
ENSG00000063978	-29.8208	81.721	-6.53564	2.51488e-10	3.48276e-08	10.7094		ENSG00000136826	6.69098	-0.630405	0.161841	-3.89521	9.81119e-05	0.00179663		ENSG00000137767.14	13.2577	0.51918	0.121618	4.26892	1.96418e-05	0.000873582
ENSG00000048707	-27.2332	65.5024	-6.53514	2.52237e-10	3.48421e-08	10.7065		ENSG00000173110	6.58104	-0.825539	0.212035	-3.89342	9.88411e-05	0.00180536		ENSG00000166313.19	8.36049	-0.54686	0.128134	-4.26787	1.97344e-05	0.000875462
ENSG00000132326	-9.47264	16.318	-6.5336	2.54531e-10	3.50696e-08	10.6976		ENSG00000106665	32.314	0.495701	0.127519	3.88726	0.000101381	0.00184704		ENSG00000111716.14	2.91991	-0.658659	0.154356	-4.26715	1.97986e-05	0.000876074
ENSG00000095951	-12.5702	25.914	-6.53219	2.56655e-10	3.52725e-08	10.6895		ENSG00000138398	29.7689	-0.423686	0.109026	-3.88612	0.000101858	0.00185103		ENSG00000251981.1	1.31381	-1.70159	0.399177	-4.26274	2.01931e-05	0.000891266
ENSG00000100241	-24.5565	51.0671	-6.53	2.59982e-10	3.56393e-08	10.6769		ENSG00000161011	55.3346	0.275011	0.070793	3.88472	0.000102448	0.00185703		ENSG00000166923.12	357.021	-1.12648	0.264412	-4.26033	2.04129e-05	0.000898684
ENSG00000150347	-24.6946	55.6667	-6.52604	2.66114e-10	3.63877e-08	10.654		ENSG00000134899	7.03903	-0.592584	0.152772	-3.87887	0.000104941	0.00187377		ENSG00000114423.23	25.7343	-0.355985	0.0835828	-4.25907	2.05275e-05	0.000901448
ENSG00000184922	-68.7279	165.009	-6.52551	2.66944e-10	3.64093e-08	10.6509		ENSG00000265764	9.13286	0.811763	0.209184	3.88061	0.000104193	0.00187377		ENSG00000126653.18	68.9539	-0.326739	0.0767639	-4.25642	2.07727e-05	0.000909917
ENSG00000204257	-16.8863	36.0195	-6.51764	2.79603e-10	3.80401e-08	10.6055		ENSG00000172239	4.85889	-0.488499	0.125937	-3.87892	0.00010492	0.00187377		ENSG00000119922.11	79.7191	0.527207	0.123914	4.25463	2.09394e-05	0.000914914
ENSG00000139278	-11.9522	18.0465	-6.51718	2.80357e-10	3.8047e-08	10.6028		ENSG00000119950	86.8244	-0.533806	0.137542	-3.88105	0.000104008	0.00187377		ENSG00000204323.5	70.996	0.940571	0.2213	4.25022	2.13562e-05	0.000930786
ENSG00000145725	-23.5303	52.8023	-6.50961	2.93104e-10	3.96774e-08	10.5592		ENSG00000163029	16.4195	-0.388459	0.100124	-3.87979	0.000104546	0.00187377		ENSG00000196911.11	51.4927	-0.430948	0.101433	-4.24861	2.15101e-05	0.00093515
ENSG00000139193	-6.99046	10.3089	-6.5051	3.00972e-10	4.0641e-08	10.5332		ENSG00000226608	5.18178	0.696777	0.179563	3.8804	0.000104286	0.00187377		ENSG00000126005.17	43.5456	0.432202	0.101787	4.24616	2.17468e-05	0.00094074
ENSG00000101695	-10.8482	20.4331	-6.50335	3.04074e-10	4.09577e-08	10.5232		ENSG00000187605	22.3853	-0.507967	0.131042	-3.87637	0.000106027	0.00188376		ENSG00000103064.15	19.2239	-0.402396	0.094762	-4.24638	2.17249e-05	0.00094074
ENSG00000184677	-13.9209	25.6507	-6.50225	3.06054e-10	4.11221e-08	10.5168		ENSG00000044574	9.06991	-0.662119	0.170796	-3.87666	0.000105899	0.00188376		ENSG00000124181.14	34.4369	-0.381245	0.0898184	-4.24462	2.18967e-05	0.000944874
ENSG00000107742	-20.4317	17.3109	-6.49711	3.15429e-10	4.22769e-08	10.4872		ENSG00000136450	17.5355	-0.42148	0.108785	-3.87442	0.000106878	0.00189417		ENSG00000130714.19	37.6912	-0.47253	0.111397	-4.24186	2.21677e-05	0.000954199
ENSG00000152217	-19.6147	44.2373	-6.49471	3.19892e-10	4.27692e-08	10.4734		ENSG00000075413	36.0681	-0.285073	0.0736217	-3.87214	0.000107884	0.00190728		ENSG00000149932.17	50.5023	0.489183	0.115389	4.23944	2.24074e-05	0.000962137
ENSG00000105369	-10.4771	15.0795	-6.49381	3.21589e-10	4.28901e-08	10.4682		ENSG00000179021	5.3185	-0.47825	0.123548	-3.87098	0.000108399	0.00191167		ENSG00000019169.11	12.0879	0.755555	0.178325	4.23694	2.26583e-05	0.000970512
ENSG00000115020	-24.1577	76.8156	-6.4924	3.24261e-10	4.31403e-08	10.4601		ENSG00000129534	11.7148	-0.446731	0.115467	-3.8689	0.000109327	0.00192329		ENSG00000162889.11	129.256	0.36809	0.0869094	4.23533	2.28214e-05	0.000974769
ENSG00000143442	-21.7389	46.8119	-6.49119	3.26572e-10	4.33412e-08	10.4531		ENSG00000170776	92.4941	-0.436759	0.112983	-3.86572	0.000110762	0.00192886		ENSG00000177697.19	75.3224	1.02844	0.242852	4.23486	2.28698e-05	0.000974769
ENSG00000241343	-139.51	405.853	-6.48822	3.32288e-10	4.3992e-08	10.4361		ENSG00000091106	4.33331	-0.687713	0.177978	-3.86404	0.000111529	0.00192886		ENSG00000131669.10	51.3334	0.423426	0.100091	4.2304	2.33276e-05	0.000991851
ENSG00000154473	-16.4228	34.3287	-6.48632	3.36015e-10	4.4377e-08	10.4252		ENSG00000144895	8.90227	-0.403055	0.104298	-3.86445	0.000111341	0.00192886		ENSG00000111669.15	170.396	0.223437	0.0528327	4.22915	2.3458e-05	0.000994961
ENSG00000213983	-12.2746	22.8708	-6.48077	3.47122e-10	4.57322e-08	10.3933		ENSG00000011105	20.766	0.538157	0.13916	3.86717	0.000110105	0.00192886		ENSG00000107771.17	53.9655	-0.249449	0.059003	-4.22773	2.36065e-05	0.000998824
ENSG00000267009	36.848	103.352	6.48	3.48694e-10	4.58279e-08	10.3889		ENSG00000123066	48.4311	-0.38054	0.098442	-3.86562	0.000110806	0.00192886		ENSG00000053371.13	17.238	0.615747	0.14567	4.227	2.36823e-05	0.000999599
ENSG00000149187	-26.1615	63.7527	-6.47883	3.51085e-10	4.59977e-08	10.3821		ENSG00000182670	31.6066	-0.346289	0.0896023	-3.86474	0.00011121	0.00192886		ENSG00000222009.8	2.62359	0.959146	0.226955	4.22615	2.37726e-05	0.00100098
ENSG00000148346	42.2212	58.0441	6.47854	3.51685e-10	4.59977e-08	10.3805		ENSG00000173598	23.7428	-0.393085	0.10172	-3.86438	0.00011137	0.00192886		ENSG00000135749.19	8.16262	-0.64663	0.153111	-4.22329	2.4076e-05	0.00101131
ENSG00000198218	-23.5164	62.2356	-6.47695	3.54977e-10	4.63164e-08	10.3713		ENSG00000161013	44.7961	0.483374	0.125218	3.86025	0.00011327	0.00194956		ENSG00000153814.13	60.3632	-0.489085	0.115922	-4.21909	2.45292e-05	0.00102786
ENSG00000196428	-10.8364	20.7188	-6.47215	3.65079e-10	4.75199e-08	10.3438		ENSG00000145675	25.2468	-0.358704	0.0929095	-3.86079	0.00011302	0.00194956		ENSG00000096696.15	18.9112	-0.604532	0.143418	-4.21518	2.49582e-05	0.00104333
ENSG00000040933	-28.9676	65.4426	-6.46578	3.78934e-10	4.92051e-08	10.3073		ENSG00000198146	7.17055	-0.494367	0.12813	-3.85834	0.00011416	0.00196017		ENSG00000157765.13	3.11247	1.6916	0.401612	4.21204	2.53072e-05	0.00105538
ENSG00000244038	-9.9524	18.1052	-6.4645	3.81784e-10	4.94565e-08	10.2999		ENSG00000105339	28.4735	-0.545314	0.141378	-3.85713	0.000114727	0.00196049		ENSG00000154240.17	19.8877	-0.574992	0.136536	-4.2113	2.53906e-05	0.00105632
ENSG00000143772	-28.5173	67.7497	-6.46236	3.86575e-10	4.99576e-08	10.2877		ENSG00000146457	17.1835	-0.301459	0.0781538	-3.85726	0.000114666	0.00196049		ENSG00000160216.21	34.031	0.364986	0.0868228	4.2038	2.62468e-05	0.00108933
ENSG00000185864	-6.34598	6.71573	-6.4618	3.8785e-10	5.00031e-08	10.2845		ENSG00000062716	30.4844	-0.5533	0.143536	-3.85477	0.000115839	0.00197477		ENSG00000082146.13	64.5589	-0.47111	0.112268	-4.19629	2.71322e-05	0.0011234
ENSG00000197081	-29.674	41.8042	-6.45597	4.01283e-10	5.15787e-08	10.2511		ENSG00000221963	19.4202	-0.53676	0.139271	-3.85406	0.000116174	0.00197579		ENSG00000018408.15	66.6072	-0.465666	0.111148	-4.18962	2.79417e-05	0.00115417
ENSG00000159314	-19.0279	42.3818	-6.45567	4.01977e-10	5.15787e-08	10.2494		ENSG00000122644	13.2217	-0.637066	0.165353	-3.85277	0.000116789	0.00198154		ENSG00000091592.16	32.7678	-0.439313	0.104872	-4.18905	2.80125e-05	0.00115436
ENSG00000158717	-19.9241	38.3323	-6.45127	4.12452e-10	5.27978e-08	10.2242		ENSG00000078747	26.3631	-0.295248	0.0766858	-3.8501	0.00011807	0.00199854		ENSG00000161791.14	39.084	-0.321112	0.0767014	-4.18652	2.8326e-05	0.00116451
ENSG00000028528	-29.7578	89.0889	-6.45082	4.1354e-10	5.28122e-08	10.2216		ENSG00000013016	56.4117	0.481359	0.125179	3.84536	0.000120375	0.00203275		ENSG00000175764.16	6.17668	-0.61537	0.147085	-4.18377	2.86708e-05	0.00117591
ENSG00000211772	-36.3252	98.4893	-6.44939	4.17e-10	5.31287e-08	10.2134		ENSG00000119917	13.9717	-0.667391	0.173764	-3.8408	0.000122634	0.00206603		ENSG00000087237.12	19.1855	0.918878	0.219864	4.1793	2.92409e-05	0.00119647
ENSG00000081791	-12.7236	23.7133	-6.44846	4.19254e-10	5.32905e-08	10.2081		ENSG00000082146	44.2129	-0.478692	0.124685	-3.83922	0.000123428	0.00207451		ENSG00000104904.12	819.382	0.454428	0.10882	4.17595	2.9674e-05	0.00121071
ENSG00000182578	-23.5548	30.5479	-6.4467	4.23581e-10	5.37145e-08	10.1981		ENSG00000114331	41.5775	-0.317185	0.0828155	-3.83002	0.000128135	0.00214858		ENSG00000148110.16	6.53924	0.508382	0.121768	4.17501	2.97979e-05	0.00121071
ENSG00000142178	-3.63028	4.36404	-6.43797	4.45703e-10	5.63877e-08	10.1481		ENSG00000085265	68.1268	-0.688943	0.18006	-3.82618	0.000130145	0.0021639		ENSG00000127540.12	23.7073	0.472403	0.113138	4.17545	2.974e-05	0.00121071
ENSG00000162408	-9.92598	20.3503	-6.43755	4.4679e-10	5.63934e-08	10.1457		ENSG00000089486	18.1084	0.366527	0.0957725	3.82706	0.000129685	0.0021639		ENSG00000177337.8	5.36556	0.653906	0.15669	4.17324	3.00295e-05	0.00121728
ENSG00000164048	-6.70754	9.11014	-6.43696	4.48329e-10	5.64561e-08	10.1424		ENSG00000180008	4.28289	-0.475098	0.124196	-3.8254	0.000130559	0.0021639		ENSG00000187164.20	19.8663	0.474712	0.113797	4.17156	3.02526e-05	0.00122347
ENSG00000254772	-213.459	603.279	-6.43581	4.51362e-10	5.67062e-08	10.1358		ENSG00000166579	11.6374	-0.507279	0.132601	-3.82561	0.000130451	0.0021639		ENSG00000163738.19	27.864	0.741295	0.177734	4.1708	3.03529e-05	0.00122468
ENSG00000010610	-16.4265	18.9165	-6.43451	4.54769e-10	5.68369e-08	10.1284		ENSG00000122696	3.63941	-0.463775	0.121195	-3.82668	0.000129885	0.0021639		ENSG00000145022.4	13.6341	0.535308	0.128368	4.17012	3.04446e-05	0.00122553
ENSG00000134250	-44.6371	37.953	-6.43456	4.54643e-10	5.68369e-08	10.1287		ENSG00000170832	26.8946	-0.370839	0.0969972	-3.82319	0.000131734	0.00217832		ENSG00000066933.16	34.5363	-0.242044	0.0580725	-4.16797	3.07331e-05	0.00122862
ENSG00000128159	-8.46232	8.30398	-6.43422	4.55551e-10	5.68369e-08	10.1267		ENSG00000169083	7.24747	0.618604	0.161875	3.82149	0.000132649	0.00218596		ENSG00000175826.12	55.0474	0.279192	0.0669715	4.16882	3.06179e-05	0.00122862
ENSG00000158195	-61.0838	212.205	-6.42894	4.69778e-10	5.84772e-08	10.0965		ENSG00000075292	31.2181	-0.376765	0.0985988	-3.8212	0.000132806	0.00218596		ENSG00000197165.11	4.65722	-1.81557	0.43559	-4.16808	3.0718e-05	0.00122862
ENSG00000104660	-10.0098	22.2621	-6.42544	4.79452e-10	5.95444e-08	10.0766		ENSG00000204131	13.8474	-0.622385	0.162953	-3.81942	0.000133768	0.00219674		ENSG00000105355.9	25.2322	0.39583	0.0950416	4.16481	3.11616e-05	0.00124289
ENSG00000025800	-19.8341	50.2564	-6.42464	4.8168e-10	5.96842e-08	10.072		ENSG00000177425	11.9672	0.350234	0.0917352	3.81788	0.000134603	0.00220539		ENSG00000023191.17	50.5174	0.287987	0.0692176	4.1606	3.17407e-05	0.00125792
ENSG00000131503	-23.6232	72.3096	-6.41946	4.96422e-10	6.13704e-08	10.0425		ENSG00000074416	47.9371	0.428753	0.112403	3.81444	0.00013649	0.0022312		ENSG00000275342.5	9.59211	-0.54625	0.131268	-4.16135	3.16378e-05	0.00125792
ENSG00000156110	-9.74784	18.0965	-6.41087	5.21826e-10	6.4364e-08	9.99353		ENSG00000101343	9.53776	-0.440877	0.115618	-3.81323	0.000137164	0.00223712		ENSG00000185201.17	217.219	0.516121	0.124053	4.1605	3.17554e-05	0.00125792
ENSG00000166233	-22.9036	62.6995	-6.4078	5.31206e-10	6.53722e-08	9.97606		ENSG00000198873	39.141	0.442154	0.11601	3.81135	0.000138209	0.00224904		ENSG00000112096.19	1330.81	0.600301	0.144357	4.15845	3.20411e-05	0.00126635
ENSG00000108256	-37.6717	95.4832	-6.40672	5.34549e-10	6.56343e-08	9.96991		ENSG00000175110	7.43316	-0.542278	0.142398	-3.80818	0.000139994	0.00227291		ENSG00000197837.3	10.0597	-0.57286	0.137973	-4.15198	3.29607e-05	0.00129974
ENSG00000110777	-16.0263	27.6355	-6.40449	5.41506e-10	6.63382e-08	9.95724		ENSG00000143924	14.6072	-0.489778	0.128894	-3.79986	0.000144777	0.00234525		ENSG00000079819.19	80.4726	-0.371306	0.0895285	-4.14735	3.3635e-05	0.00131453
ENSG00000151176	-7.69005	7.84599	-6.39615	5.6835e-10	6.94696e-08	9.90981		ENSG00000170144	47.9352	-0.336218	0.0885537	-3.79677	0.000146593	0.00236931		ENSG00000147457.14	37.9574	-0.356957	0.0860691	-4.14733	3.3638e-05	0.00131453
ENSG00000247982	-10.6633	12.5335	-6.39437	5.74247e-10	7.00322e-08	9.89969		ENSG00000131828	7.99045	-0.491362	0.129508	-3.79405	0.000148207	0.00239		ENSG00000099860.9	36.6715	0.394972	0.0952018	4.14879	3.3424e-05	0.00131453
ENSG00000257027	-3.8178	3.45231	-6.39302	5.78777e-10	7.04261e-08	9.89199		ENSG00000197122	28.9669	0.48778	0.128677	3.79073	0.000150205	0.00241678		ENSG00000139266.6	3.37033	-0.678523	0.163567	-4.1483	3.34959e-05	0.00131453
ENSG00000024048	-37.4529	118.397	-6.38611	6.02436e-10	7.31406e-08	9.85271		ENSG00000065154	4.39015	-0.566063	0.149376	-3.78951	0.000150942	0.00241778		ENSG00000150459.12	102.622	-0.225592	0.0544238	-4.1451	3.39671e-05	0.00132441
ENSG00000155463	-24.9788	62.7405	-6.38396	6.09979e-10	7.38907e-08	9.84052		ENSG00000120686	9.4716	-0.466496	0.123098	-3.78962	0.000150879	0.00241778		ENSG00000139832.5	9.78982	0.612515	0.147812	4.14388	3.41476e-05	0.0013255
ENSG00000171130	-3.90553	4.49419	-6.38321	6.12608e-10	7.40436e-08	9.8363		ENSG00000112739	18.4953	-0.518587	0.136883	-3.78854	0.000151534	0.00242184		ENSG00000136068.16	24.5425	-0.444186	0.10718	-4.14431	3.40844e-05	0.0013255
ENSG00000174606	-11.2392	21.4746	-6.3796	6.25562e-10	7.54408e-08	9.81579		ENSG00000129472	33.155	-0.406758	0.107472	-3.78479	0.000153839	0.0024532		ENSG00000227507.3	91.858	-0.513762	0.124104	-4.13977	3.47661e-05	0.00134651
ENSG00000155090	-22.4797	49.0854	-6.37921	6.26984e-10	7.54443e-08	9.81356		ENSG00000153879	5.17028	-0.557061	0.14725	-3.78309	0.000154891	0.00246449		ENSG00000156711.17	12.7636	-0.449978	0.108714	-4.1391	3.4867e-05	0.00134742
ENSG00000107862	-20.0759	54.7879	-6.36792	6.69307e-10	8.03584e-08	9.74954		ENSG00000060138	136.012	-0.340849	0.0901625	-3.78038	0.000156587	0.00248595		ENSG00000197249.14	128.19	0.477431	0.115432	4.13606	3.53323e-05	0.00136237
ENSG00000063046	-279.348	824.613	-6.36617	6.76092e-10	8.09935e-08	9.73965		ENSG00000198015	8.09067	-0.528647	0.139908	-3.77855	0.000157746	0.00249055		ENSG00000225648.5	14.0678	-0.392343	0.0950181	-4.12914	3.6412e-05	0.00140089
ENSG00000105662	-5.90046	7.98958	-6.36315	6.87982e-10	8.22359e-08	9.72257		ENSG00000092148	27.3225	-0.324514	0.0858673	-3.77926	0.000157298	0.00249055		ENSG00000137802.14	13.9694	-0.441686	0.106998	-4.12797	3.65976e-05	0.00140183
ENSG00000157873	-19.3533	45.118	-6.3586	7.06321e-10	8.4242e-08	9.69679		ENSG00000188342	5.0642	-0.469886	0.124365	-3.77827	0.00015792	0.00249055		ENSG00000156970.13	8.89712	0.582952	0.141218	4.12804	3.65875e-05	0.00140183
ENSG00000109118	-19.7263	50.4433	-6.35559	7.18703e-10	8.53428e-08	9.67976		ENSG00000155508	11.1081	-0.391767	0.103709	-3.77757	0.000158369	0.00249213		ENSG00000088387.20	27.6511	-0.343056	0.0831288	-4.12679	3.67854e-05	0.00140593
ENSG00000145741	-77.23	249.308	-6.35563	7.18542e-10	8.53428e-08	9.67998		ENSG00000130939	12.5057	-0.361666	0.0957612	-3.77675	0.000158886	0.00249479		ENSG00000163932.15	99.918	0.387278	0.093895	4.12458	3.71404e-05	0.00141639
ENSG00000155561	-15.5048	32.6494	-6.35276	7.30527e-10	8.64074e-08	9.66376		ENSG00000124098	73.4572	-0.491705	0.130215	-3.77611	0.000159298	0.00249578		ENSG00000134627.12	4.29953	0.83017	0.201502	4.11991	3.79018e-05	0.00144226
ENSG00000144645	-11.4321	19.7946	-6.35268	7.30859e-10	8.64074e-08	9.66332		ENSG00000019995	15.7645	-0.423119	0.112136	-3.77327	0.000161119	0.0025143		ENSG00000146425.11	13.9999	0.482236	0.117096	4.11831	3.81666e-05	0.00144669
ENSG00000197903	149.461	393.849	6.35199	7.33786e-10	8.65644e-08	9.6594		ENSG00000111860	8.81325	-0.577792	0.153131	-3.77318	0.000161182	0.0025143		ENSG00000188229.6	150.712	0.533891	0.129642	4.1182	3.81847e-05	0.00144669
ENSG00000263264	-11.6235	22.0777	-6.3498	7.43124e-10	8.74754e-08	9.64701		ENSG00000126261	23.6331	-0.307383	0.0815385	-3.76979	0.000163383	0.00254309		ENSG00000167996.16	10682.6	0.555183	0.134851	4.11701	3.83827e-05	0.00145103
ENSG00000161791	-23.4753	54.3589	-6.34911	7.46064e-10	8.7631e-08	9.64314		ENSG00000233276	181.973	0.299409	0.0794466	3.76868	0.000164111	0.00254888		ENSG00000123358.20	11.0578	-0.533786	0.129682	-4.11612	3.85301e-05	0.00145345
ENSG00000163807	-14.1298	32.5471	-6.34544	7.62032e-10	8.93128e-08	9.62239		ENSG00000148730	26.6412	-0.304432	0.0808174	-3.76691	0.00016528	0.00255596		ENSG00000092067.6	11.4911	0.973262	0.236498	4.11531	3.86653e-05	0.00145539
ENSG00000104774	-20.1105	43.5877	-6.34191	7.77699e-10	9.07561e-08	9.60245		ENSG00000110172	5.86637	-0.585613	0.155461	-3.76695	0.000165254	0.00255596		ENSG00000074266.22	20.98	-0.330105	0.0802589	-4.113	3.90543e-05	0.00146686
ENSG00000107929	-23.7424	63.4635	-6.34197	7.77444e-10	9.07561e-08	9.60277		ENSG00000111615	9.85925	-0.423164	0.112425	-3.76396	0.000167246	0.00256792		ENSG00000143321.19	216.938	0.349019	0.0849117	4.11037	3.95019e-05	0.00147412
ENSG00000163728	-10.4811	7.63047	-6.34086	7.82405e-10	9.1109e-08	9.59653		ENSG00000129317	5.4723	-0.510966	0.135708	-3.76519	0.000166424	0.00256792		ENSG00000139083.11	56.3553	0.280128	0.0681432	4.11087	3.94175e-05	0.00147412
ENSG00000163479	-23.4421	52.7995	-6.34019	7.85467e-10	9.12692e-08	9.59271		ENSG00000124535	21.5256	0.316002	0.0839679	3.76336	0.000167645	0.00256792		ENSG00000171051.9	20.9847	0.663794	0.161481	4.11067	3.94507e-05	0.00147412
ENSG00000170776	-132.377	375.072	-6.33636	8.02956e-10	9.31016e-08	9.57113		ENSG00000140836	24.7731	0.652795	0.173461	3.76334	0.000167656	0.00256792		ENSG00000235162.9	145.951	0.694087	0.168985	4.10739	4.00153e-05	0.00149008
ENSG00000136819	-52.091	136.233	-6.33237	8.21626e-10	9.50629e-08	9.5486		ENSG00000168286	8.19934	0.389778	0.10358	3.76306	0.000167847	0.00256792		ENSG00000100243.21	206.412	0.760697	0.185268	4.10592	4.02704e-05	0.00149637
ENSG00000065413	-20.2562	45.6882	-6.33151	8.25729e-10	9.53338e-08	9.54372		ENSG00000100519	9.56735	-0.386059	0.102611	-3.76235	0.000168323	0.00256802		ENSG00000272325.2	100.03	-0.241962	0.058948	-4.10467	4.04897e-05	0.00150131
ENSG00000089775	-7.64331	12.5445	-6.32456	8.59394e-10	9.90095e-08	9.50457		ENSG00000200890	22.0184	0.8312	0.220947	3.76198	0.000168571	0.00256802		ENSG00000136315.4	1.81682	1.3008	0.317549	4.09638	4.19667e-05	0.00155277
ENSG00000259781	134.528	283.912	6.32205	8.71902e-10	1.00025e-07	9.49041		ENSG00000147010	35.4646	-0.346699	0.0921937	-3.76055	0.000169542	0.00257708		ENSG00000127334.11	32.2087	-0.354073	0.0864591	-4.09527	4.21675e-05	0.00155689
ENSG00000104974	-24.3786	56.0315	-6.32229	8.707e-10	1.00025e-07	9.49176		ENSG00000147677	42.768	-0.349553	0.0929652	-3.76004	0.000169886	0.00257708		ENSG00000148600.15	4.38487	1.26434	0.308834	4.09392	4.24147e-05	0.00156269
ENSG00000125772	-22.1889	67.5401	-6.32119	8.76209e-10	1.00306e-07	9.48558		ENSG00000130741	36.3141	-0.367187	0.09769	-3.7587	0.000170802	0.0025855		ENSG00000153107.13	13.2557	-0.364335	0.0890422	-4.09171	4.28196e-05	0.00156765
ENSG00000196628	-29.0358	74.1081	-6.31364	9.15066e-10	1.04534e-07	9.44307		ENSG00000074621	4.68483	-0.711199	0.189711	-3.74886	0.000177642	0.00268337		ENSG00000128272.17	326.552	0.476792	0.116524	4.0918	4.28035e-05	0.00156765
ENSG00000169442	-66.0787	161.195	-6.31184	9.24596e-10	1.054e-07	9.43292		ENSG00000101882	7.4324	-0.469761	0.125481	-3.7437	0.000181333	0.0027219		ENSG00000152193.8	19.6075	-0.288446	0.0704948	-4.09173	4.28165e-05	0.00156765
ENSG00000168016	-35.0249	76.8881	-6.30936	9.37857e-10	1.06687e-07	9.41897		ENSG00000115053	152.91	-0.432412	0.1155	-3.74382	0.000181244	0.0027219		ENSG00000099864.18	10.3151	-0.613891	0.150101	-4.08985	4.31657e-05	0.001577
ENSG00000178764	-13.7895	28.0506	-6.30858	9.42038e-10	1.06938e-07	9.41461		ENSG00000256235	20.5243	0.424917	0.113491	3.74407	0.000181065	0.0027219		ENSG00000180535.4	2.1149	1.1312	0.276843	4.08606	4.38766e-05	0.00159961
ENSG00000198315	-12.8846	24.0978	-6.30794	9.45531e-10	1.0711e-07	9.41099		ENSG00000152942	5.10562	-0.437453	0.117083	-3.73626	0.000186774	0.0027977		ENSG00000241553.13	30.7604	0.371275	0.0910076	4.07961	4.5112e-05	0.00164121
ENSG00000186184	-23.3453	68.5098	-6.30005	9.89321e-10	1.11418e-07	9.36663		ENSG00000172795	26.4428	-0.256426	0.0686513	-3.73519	0.000187572	0.0028038		ENSG00000105639.20	56.8931	0.34497	0.0845726	4.07898	4.52339e-05	0.00164221
ENSG00000198399	-49.7024	173.595	-6.29998	9.8973e-10	1.11418e-07	9.36623		ENSG00000151461	49.3706	-0.314294	0.0841862	-3.73332	0.000188971	0.00281882		ENSG00000145365.11	18.3807	0.465009	0.114017	4.07843	4.53404e-05	0.00164265
ENSG00000214113	-5.3446	7.83129	-6.30039	9.87411e-10	1.11418e-07	9.36853		ENSG00000108654	106.598	-0.420438	0.112676	-3.7314	0.000190417	0.00283448		ENSG00000154655.16	14.1611	0.556112	0.136583	4.07159	4.6693e-05	0.00168813
ENSG00000163349	-51.0759	185.241	-6.29892	9.95746e-10	1.11862e-07	9.36029		ENSG00000146592	16.7882	-0.673449	0.180583	-3.72931	0.000192004	0.00285218		ENSG00000149929.16	43.9163	-0.434858	0.106919	-4.06718	4.75854e-05	0.00171683
ENSG00000175895	-17.4257	43.3748	-6.29713	1.00601e-09	1.12782e-07	9.35024		ENSG00000128383	10.1423	-0.80158	0.215016	-3.728	0.000193008	0.00285828		ENSG00000167414.4	10.481	1.04564	0.257284	4.06416	4.82052e-05	0.00173283
ENSG00000242574	-18.5759	23.3689	-6.29376	1.02567e-09	1.14748e-07	9.33129		ENSG00000107201	7.92892	-0.604356	0.162124	-3.72773	0.000193213	0.00285828		ENSG00000196628.20	47.185	-0.318664	0.0784103	-4.06405	4.82283e-05	0.00173283
ENSG00000091009	-15.3367	41.6532	-6.29229	1.03433e-09	1.15478e-07	9.32305		ENSG00000136295	24.4771	0.505062	0.135529	3.72659	0.000194091	0.00286535		ENSG00000138413.14	11.5227	0.471623	0.116083	4.06282	4.84834e-05	0.00173841
ENSG00000123349	-74.5037	238.7	-6.29063	1.04423e-09	1.16343e-07	9.31372		ENSG00000128294	33.8833	0.412297	0.110675	3.7253	0.000195086	0.0028741		ENSG00000110011.13	32.2298	0.463565	0.114146	4.06115	4.88319e-05	0.0017473
ENSG00000165168	-54.3888	101.118	-6.27909	1.11552e-09	1.23777e-07	9.24903		ENSG00000165392	6.96976	-0.407155	0.109362	-3.72301	0.000196865	0.00289437		ENSG00000132688.11	82.3232	-0.463433	0.11415	-4.05984	4.91054e-05	0.00175347
ENSG00000101096	-52.1869	145.751	-6.27928	1.11433e-09	1.23777e-07	9.25008		ENSG00000089048	6.95597	-0.517662	0.13914	-3.72044	0.000198876	0.00291271		ENSG00000185338.7	3.4822	0.807788	0.199333	4.05246	5.06824e-05	0.00180238
ENSG00000185024	-7.14787	12.2819	-6.27583	1.13654e-09	1.25851e-07	9.23075		ENSG00000082781	54.549	0.592725	0.159319	3.72038	0.000198927	0.00291271		ENSG00000206503.13	447.681	0.624485	0.154099	4.05249	5.06747e-05	0.00180238
ENSG00000172575	-22.9334	45.2623	-6.27489	1.14265e-09	1.2627e-07	9.2255		ENSG00000134453	17.6395	-0.423381	0.113836	-3.71921	0.000199845	0.00292019		ENSG00000099940.12	78.427	0.330785	0.0816373	4.05188	5.08075e-05	0.00180315
ENSG00000177600	-544.626	1773.31	-6.27275	1.1567e-09	1.27562e-07	9.21353		ENSG00000135521	5.74162	-0.577962	0.155668	-3.71279	0.000204991	0.00298485		ENSG00000264940.5	5.18282	-1.04594	0.258409	-4.04762	5.1742e-05	0.00183257
ENSG00000122515	-17.9553	43.875	-6.27076	1.16998e-09	1.28764e-07	9.20235		ENSG00000184574	11.8697	0.417004	0.112335	3.71213	0.000205521	0.00298485		ENSG00000181722.17	40.6849	-0.251165	0.0620864	-4.0454	5.2233e-05	0.0018462
ENSG00000197283	-4.92507	8.68307	-6.26674	1.19713e-09	1.31485e-07	9.17988		ENSG00000273841	4.75189	-0.477794	0.128705	-3.71233	0.00020536	0.00298485		ENSG00000270647.6	213.295	-0.291475	0.0720635	-4.04469	5.23918e-05	0.00184806
ENSG00000126882	-16.8288	41.078	-6.26231	1.22782e-09	1.34583e-07	9.15508		ENSG00000198900	87.2404	-0.334298	0.0900867	-3.71084	0.000206572	0.00299404		ENSG00000175505.11	1.6147	-1.13042	0.279735	-4.04103	5.32165e-05	0.00187335
ENSG00000101224	-22.0273	53.3179	-6.25818	1.25709e-09	1.37513e-07	9.13202		ENSG00000136824	4.09517	-0.446084	0.120245	-3.70979	0.000207427	0.00299722		ENSG00000119714.11	3.49992	-1.05262	0.260589	-4.03936	5.35964e-05	0.00188291
ENSG00000128245	214.54	461.663	6.25419	1.28604e-09	1.40114e-07	9.10972		ENSG00000180353	89.1935	-0.410162	0.110569	-3.70955	0.000207629	0.00299722		ENSG00000182903.16	21.4943	-0.333275	0.0825276	-4.03834	5.38301e-05	0.00188731
ENSG00000013561	-20.9336	52.3171	-6.25437	1.28472e-09	1.40114e-07	9.11072		ENSG00000179218	31.5565	-0.373567	0.100746	-3.70802	0.00020889	0.00300936		ENSG00000067225.19	1198.79	0.692804	0.171904	4.03018	5.57347e-05	0.00195015
ENSG00000180667	-83.5379	137.629	-6.25287	1.29577e-09	1.40608e-07	9.10234		ENSG00000158457	55.5698	0.477062	0.128858	3.70222	0.000213722	0.0030685		ENSG00000232044.7	30.5275	-1.23987	0.307856	-4.02742	5.63928e-05	0.00196922
ENSG00000146285	-6.8009	9.81797	-6.25307	1.2943e-09	1.40608e-07	9.10345		ENSG00000179348	12.8876	0.424431	0.114647	3.70206	0.000213852	0.0030685		ENSG00000133321.11	49.229	0.373045	0.0926703	4.02551	5.68517e-05	0.00197872
ENSG00000160218	-24.5284	71.8522	-6.25137	1.30694e-09	1.41536e-07	9.09393		ENSG00000200537	2.76813	0.804644	0.217424	3.7008	0.000214919	0.00307764		ENSG00000081665.14	16.9127	-0.338515	0.084096	-4.02534	5.68924e-05	0.00197872
ENSG00000103342	-85.7041	217.037	-6.24576	1.34939e-09	1.45842e-07	9.06263		ENSG00000088826	49.4749	0.458188	0.12386	3.69926	0.000216231	0.00309025		ENSG00000252010.1	12.1034	-1.06024	0.263533	-4.02316	5.74215e-05	0.00199313
ENSG00000170456	-11.9584	23.2099	-6.24289	1.37164e-09	1.47952e-07	9.04661		ENSG00000201041	12.2612	1.02838	0.278229	3.69617	0.000218873	0.00312177		ENSG00000170581.14	40.1175	0.386453	0.0960864	4.02194	5.77215e-05	0.00199956
ENSG00000082258	-8.84266	15.3276	-6.23817	1.40898e-09	1.51376e-07	9.02031		ENSG00000035681	6.38063	-0.524929	0.142148	-3.69284	0.000221766	0.0031519		ENSG00000088325.16	18.012	0.626605	0.15582	4.02134	5.78675e-05	0.00200063
ENSG00000162825	-8.79538	14.0493	-6.23849	1.40645e-09	1.51376e-07	9.02207		ENSG00000198176	36.6001	-0.511423	0.138495	-3.69272	0.000221865	0.0031519		ENSG00000076864.20	8.45958	1.26338	0.314448	4.01778	5.87493e-05	0.00202334
ENSG00000178719	-22.3403	34.0918	-6.23689	1.41934e-09	1.52186e-07	9.01314		ENSG00000140403	9.91514	-0.568041	0.153909	-3.69076	0.000223582	0.00316999		ENSG00000073737.17	4.07172	0.78789	0.196102	4.01775	5.87571e-05	0.00202334
ENSG00000213741	-115.704	184.158	-6.22962	1.4793e-09	1.58303e-07	8.97262		ENSG00000171115	10.6894	-0.567334	0.153749	-3.68999	0.000224265	0.0031734		ENSG00000120279.6	21.9058	-0.448845	0.111793	-4.01496	5.94571e-05	0.00203937
ENSG00000169375	-39.3417	142.148	-6.22767	1.49581e-09	1.59753e-07	8.96176		ENSG00000204872	5.50032	0.552805	0.149875	3.68845	0.000225623	0.00318631		ENSG00000134339.9	1.37805	1.9541	0.486691	4.01508	5.94261e-05	0.00203937
ENSG00000182957	-28.144	70.2903	-6.22634	1.5071e-09	1.60642e-07	8.9544		ENSG00000147459	42.2888	-0.42817	0.116112	-3.68757	0.000226404	0.00319105		ENSG00000268231.1	1.27433	-1.34618	0.335335	-4.01442	5.95922e-05	0.00203998
ENSG00000196498	-47.5985	139.932	-6.22377	1.52928e-09	1.62687e-07	8.94009		ENSG00000162645	39.8669	-0.484336	0.131415	-3.68555	0.000228211	0.00319763		ENSG00000197746.14	297.131	0.585326	0.145845	4.01335	5.98636e-05	0.00204524
ENSG00000171608	-40.1878	108.813	-6.22338	1.53274e-09	1.62735e-07	8.93788		ENSG00000163166	16.2544	-0.483406	0.131144	-3.68606	0.000227751	0.00319763		ENSG00000117174.11	20.3803	-0.398141	0.0992768	-4.01042	6.06116e-05	0.00206595
ENSG00000152234	-56.7937	158.457	-6.22274	1.53833e-09	1.63008e-07	8.93432		ENSG00000202357	8.52558	0.681028	0.184772	3.68577	0.000228013	0.00319763		ENSG00000089351.15	32.2938	0.320588	0.0799461	4.01004	6.07074e-05	0.00206595
ENSG00000186265	-6.51149	9.99758	-6.22233	1.54189e-09	1.63067e-07	8.93205		ENSG00000073614	31.2754	-0.412011	0.111809	-3.68496	0.000228742	0.00319881		ENSG00000138795.10	34.1779	-0.525524	0.131144	-4.00723	6.14338e-05	0.00207444
ENSG00000143190	-15.2822	36.6801	-6.22037	1.55917e-09	1.64573e-07	8.92114		ENSG00000134152	5.26243	-0.539673	0.146541	-3.68275	0.000230734	0.00321615		ENSG00000116701.15	227.692	0.339742	0.084754	4.00856	6.10893e-05	0.00207444
ENSG00000175893	-8.9704	16.6517	-6.22001	1.56231e-09	1.64584e-07	8.91917		ENSG00000200419	6.33786	0.663372	0.180138	3.68259	0.00023088	0.00321615		ENSG00000066336.12	208.112	0.357906	0.0892951	4.00813	6.12018e-05	0.00207444
ENSG00000185825	42.2178	84.0421	6.21544	1.60343e-09	1.68587e-07	8.89373		ENSG00000128585	16.8009	-0.355293	0.0964952	-3.68198	0.000231429	0.00321754		ENSG00000064989.13	6.26262	-0.624506	0.155831	-4.00759	6.13411e-05	0.00207444
ENSG00000122678	-5.50895	7.12657	-6.20756	1.67678e-09	1.75957e-07	8.84995		ENSG00000173692	10.2202	-0.36403	0.0989092	-3.68045	0.000232824	0.00323066		ENSG00000109686.19	17.6373	-0.522598	0.130598	-4.00158	6.29206e-05	0.00212052
ENSG00000103335	-17.9658	17.4987	-6.20563	1.69521e-09	1.77548e-07	8.83924		ENSG00000254614	65.5328	0.404307	0.109867	3.67995	0.000233278	0.0032307		ENSG00000164300.17	8.43747	-0.524903	0.131203	-4.00068	6.31614e-05	0.00212452
ENSG00000131196	-12.8238	36.514	-6.20411	1.70991e-09	1.78741e-07	8.83079		ENSG00000173545	7.22716	-0.546379	0.148548	-3.67815	0.000234936	0.00324323		ENSG00000200408.1	3.63917	-1.06397	0.266136	-3.99783	6.39259e-05	0.00214608
ENSG00000183864	-17.7544	42.5326	-6.1996	1.75424e-09	1.83022e-07	8.80574		ENSG00000206341	9.64232	0.531981	0.14464	3.67798	0.000235089	0.00324323		ENSG00000068079.8	27.1846	0.46021	0.115222	3.99411	6.49383e-05	0.00217587
ENSG00000070366	-11.8575	24.2319	-6.19824	1.76779e-09	1.84081e-07	8.7982		ENSG00000088053	19.3724	0.499831	0.136021	3.67465	0.000238171	0.00326601		ENSG00000249042.6	2.56	1.2081	0.302632	3.99199	6.5522e-05	0.00219121
ENSG00000119522	-12.9067	28.7877	-6.19737	1.7765e-09	1.84633e-07	8.79339		ENSG00000143401	43.0901	-0.402077	0.109432	-3.67423	0.000238565	0.00326601		ENSG00000196214.11	30.4453	-0.267162	0.0669428	-3.9909	6.58243e-05	0.00219288
ENSG00000154237	-11.8959	23.6545	-6.19058	1.84615e-09	1.91504e-07	8.75575		ENSG00000152332	36.8458	-0.2538	0.069065	-3.6748	0.000238035	0.00326601		ENSG00000140264.21	830.393	0.539493	0.135168	3.99127	6.57213e-05	0.00219288
ENSG00000141524	-16.5319	23.9971	-6.18834	1.86973e-09	1.93372e-07	8.74333		ENSG00000115232	23.8129	-0.622805	0.169499	-3.67437	0.000238433	0.00326601		ENSG00000156110.15	13.9564	-0.376581	0.0944214	-3.9883	6.65479e-05	0.00221275
ENSG00000248527	6679.38	7529.15	6.18819	1.87129e-09	1.93372e-07	8.74251		ENSG00000148218	6.67017	-0.44601	0.121479	-3.67151	0.000241126	0.00328879		ENSG00000108854.16	19.9094	-0.312219	0.078384	-3.9832	6.79923e-05	0.00223513
ENSG00000160305	-17.4453	28.6991	-6.18542	1.90088e-09	1.96055e-07	8.72715		ENSG00000172716	6.21898	-0.596798	0.16255	-3.67148	0.000241147	0.00328879		ENSG00000075624.17	15642.1	0.48167	0.120912	3.98364	6.78682e-05	0.00223513
ENSG00000151883	-33.6922	88.4024	-6.18227	1.93501e-09	1.99196e-07	8.70973		ENSG00000119408	9.24465	-0.473831	0.129099	-3.67029	0.000242271	0.00329784		ENSG00000149212.12	110.296	-0.401313	0.1007	-3.98522	6.74177e-05	0.00223513
ENSG00000153094	-12.4442	27.6894	-6.16945	2.08048e-09	2.13764e-07	8.63879		ENSG00000130640	7.77213	-0.557761	0.151997	-3.66957	0.000242963	0.00330098		ENSG00000105402.8	70.6529	0.423198	0.106221	3.98414	6.77239e-05	0.00223513
ENSG00000181827	-18.9721	47.3834	-6.16805	2.09705e-09	2.14652e-07	8.63102		ENSG00000125744	9.35945	0.388575	0.105907	3.66903	0.00024347	0.00330159		ENSG00000132535.22	27.6629	0.626082	0.157176	3.98332	6.79583e-05	0.00223513
ENSG00000084463	-25.0665	82.5049	-6.16814	2.09588e-09	2.14652e-07	8.63157		ENSG00000182541	17.6138	-0.739477	0.20162	-3.66767	0.00024477	0.00331296		ENSG00000071575.12	23.983	-0.42954	0.107804	-3.98444	6.76405e-05	0.00223513
ENSG00000052841	-13.4498	22.1336	-6.16538	2.12881e-09	2.17082e-07	8.61631		ENSG00000055332	22.1406	-0.391274	0.106721	-3.66632	0.000246067	0.00331796		ENSG00000167984.18	23.957	-0.414726	0.104145	-3.98221	6.82766e-05	0.00223764
ENSG00000268205	-3.57043	3.9132	-6.16563	2.12586e-09	2.17082e-07	8.61767		ENSG00000121486	5.38164	-0.391345	0.106738	-3.66642	0.00024597	0.00331796		ENSG00000186818.12	10.5681	0.576038	0.144659	3.98204	6.83258e-05	0.00223764
ENSG00000153922	-35.7848	102.141	-6.16434	2.14132e-09	2.17948e-07	8.61058		ENSG00000129353	77.27	0.359133	0.0980158	3.66403	0.000248278	0.00334148		ENSG00000013561.18	40.1659	-0.309634	0.0778374	-3.97796	6.95077e-05	0.002269
ENSG00000142534	-297.99	823.131	-6.16115	2.18033e-09	2.21502e-07	8.59291		ENSG00000135899	7.72991	-0.575914	0.157269	-3.66197	0.000250284	0.00335587		ENSG00000113594.10	17.5695	-0.547575	0.137657	-3.97784	6.95445e-05	0.002269
ENSG00000227507	-15.6905	25.6592	-6.15453	2.2632e-09	2.2949e-07	8.5564		ENSG00000165702	68.401	0.371897	0.101552	3.66215	0.000250108	0.00335587		ENSG00000163563.8	270.036	0.415539	0.104488	3.97691	6.98173e-05	0.00227209
ENSG00000258677	11.0075	22.1063	6.15256	2.28844e-09	2.31616e-07	8.54555		ENSG00000089902	13.2666	-0.34869	0.0953206	-3.65808	0.000254116	0.00340087		ENSG00000085276.19	16.9044	-0.52189	0.131239	-3.97662	6.99003e-05	0.00227209
ENSG00000147454	-287.871	474.504	-6.15174	2.29905e-09	2.32256e-07	8.54102		ENSG00000009954	29.7981	-0.312603	0.0854711	-3.65741	0.000254777	0.00340337		ENSG00000156515.24	253.748	0.442423	0.111315	3.97452	7.05202e-05	0.00228435
ENSG00000274527	-11.4719	25.9542	-6.14742	2.35571e-09	2.37536e-07	8.5172		ENSG00000086300	10.8301	-0.500946	0.137015	-3.65613	0.000256049	0.0034138		ENSG00000099785.11	154.052	0.688965	0.173348	3.97446	7.05402e-05	0.00228435
ENSG00000108799	-14.9547	33.9551	-6.14676	2.36455e-09	2.37985e-07	8.51353		ENSG00000163510	11.9669	-0.379353	0.103771	-3.65567	0.000256512	0.0034138		ENSG00000160410.15	81.183	0.27557	0.0693837	3.97169	7.1366e-05	0.00230679
ENSG00000100599	-38.2343	96.8981	-6.14554	2.38085e-09	2.38737e-07	8.50681		ENSG00000134255	4.36648	-0.590794	0.1617	-3.65365	0.000258543	0.00343445		ENSG00000144218.21	23.1087	-0.564746	0.142358	-3.96709	7.27559e-05	0.0023431
ENSG00000099622	-23.9571	62.9044	-6.14581	2.37717e-09	2.38737e-07	8.50833		ENSG00000158856	169.889	0.37405	0.102429	3.65179	0.000260424	0.00345303		ENSG00000236564.1	9.2854	-1.07049	0.269842	-3.96708	7.27587e-05	0.0023431
ENSG00000127528	-67.5939	185.351	-6.14175	2.43211e-09	2.43426e-07	8.48597		ENSG00000184702	68.1629	0.439501	0.12042	3.64974	0.000262507	0.00347421		ENSG00000095585.17	16.8663	-0.525557	0.132523	-3.96577	7.31595e-05	0.00235165
ENSG00000165943	-9.96838	21.7732	-6.14129	2.43848e-09	2.43614e-07	8.48341		ENSG00000163714	19.8858	-0.426806	0.116996	-3.64805	0.000264238	0.00349067		ENSG00000151148.14	40.5994	0.480334	0.121182	3.96375	7.3782e-05	0.00236729
ENSG00000118922	-24.6326	56.5401	-6.13693	2.49907e-09	2.49207e-07	8.4594		ENSG00000043093	49.0061	-0.336924	0.0924347	-3.64499	0.000267399	0.00352593		ENSG00000166091.21	51.7073	0.779311	0.19665	3.96293	7.40341e-05	0.002371
ENSG00000175857	-20.7688	48.6062	-6.13261	2.56047e-09	2.54861e-07	8.43565		ENSG00000113368	16.0368	-0.473687	0.130063	-3.64198	0.000270551	0.00356092		ENSG00000164087.8	2.12139	0.884082	0.223144	3.96194	7.43429e-05	0.00237651
ENSG00000038274	-31.1686	103.798	-6.13213	2.56746e-09	2.55088e-07	8.43298		ENSG00000102921	11.6013	-0.530477	0.145788	-3.63868	0.000274037	0.00359694		ENSG00000105373.19	292.685	-0.329183	0.0831016	-3.96121	7.4571e-05	0.00237943
ENSG00000106617	-10.6468	26.4214	-6.13149	2.57667e-09	2.55534e-07	8.42948		ENSG00000132549	23.6013	-0.387042	0.106376	-3.63844	0.000274292	0.00359694		ENSG00000065357.20	22.7708	-0.381092	0.0962424	-3.95971	7.50404e-05	0.00239002
ENSG00000156471	-13.3673	34.8069	-6.129	2.61305e-09	2.58668e-07	8.41576		ENSG00000131467	13.4113	-0.334758	0.0920462	-3.63685	0.000275992	0.00361053		ENSG00000108509.21	53.5825	0.359014	0.0906779	3.95923	7.51929e-05	0.0023905
ENSG00000148840	-9.94728	18.574	-6.11909	2.7626e-09	2.72476e-07	8.36131		ENSG00000176731	4.24525	-0.502507	0.138188	-3.63641	0.000276462	0.00361053		ENSG00000162894.12	23.8331	-0.533416	0.134793	-3.95729	7.58053e-05	0.00240557
ENSG00000204569	-15.6514	40.8459	-6.11934	2.75861e-09	2.72476e-07	8.36272		ENSG00000116701	51.1204	-0.459201	0.12634	-3.63465	0.000278353	0.00361053		ENSG00000023902.14	246.599	0.361538	0.0914769	3.95223	7.74268e-05	0.00245256
ENSG00000114796	-19.3213	59.6415	-6.11751	2.78715e-09	2.72909e-07	8.35265		ENSG00000101577	33.6709	-0.366475	0.100825	-3.63475	0.000278249	0.00361053		ENSG00000175857.9	35.2254	-0.439537	0.111233	-3.95148	7.7669e-05	0.00245575
ENSG00000087266	-33.7669	76.8113	-6.11778	2.78291e-09	2.72909e-07	8.35414		ENSG00000119541	14.078	-0.310506	0.0854102	-3.63547	0.000277473	0.00361053		ENSG00000160856.21	17.5076	-0.53943	0.136616	-3.94852	7.86348e-05	0.00248178
ENSG00000224470	-17.4532	38.6897	-6.11773	2.78366e-09	2.72909e-07	8.35388		ENSG00000172794	76.6428	0.316649	0.0870975	3.63557	0.000277362	0.00361053		ENSG00000197457.10	5.612	-0.652651	0.165329	-3.9476	7.89402e-05	0.0024869
ENSG00000020633	-47.3265	105.081	-6.1178	2.78255e-09	2.72909e-07	8.35427		ENSG00000183023	9.24316	-0.60964	0.167829	-3.6325	0.000280685	0.00363419		ENSG00000162949.16	5.30097	-1.06316	0.269467	-3.9454	7.96674e-05	0.00250527
ENSG00000008952	-94.2368	270.208	-6.11595	2.81168e-09	2.74319e-07	8.34408		ENSG00000091527	63.6419	-0.271087	0.0747189	-3.6281	0.000285517	0.00369007		ENSG00000117318.9	9.32512	-0.611339	0.155101	-3.94156	8.09528e-05	0.0025411
ENSG00000142751	-5.24896	7.11782	-6.11609	2.80948e-09	2.74319e-07	8.34485		ENSG00000167232	15.3726	-0.410043	0.113142	-3.62415	0.000289917	0.0037402		ENSG00000150977.11	85.0378	0.273232	0.06934	3.94047	8.13234e-05	0.00254813
ENSG00000186468	-474.358	1308.97	-6.11241	2.868e-09	2.7931e-07	8.32468		ENSG00000082258	6.33563	-0.581675	0.160538	-3.62329	0.000290875	0.00374581		ENSG00000178338.11	4.7994	-0.623895	0.158462	-3.9372	8.24375e-05	0.00257673
ENSG00000005007	-19.9868	60.6067	-6.11135	2.88519e-09	2.80479e-07	8.31883		ENSG00000133574	76.1461	-0.434315	0.119928	-3.62146	0.00029295	0.00376574		ENSG00000189180.16	54.7159	-0.178435	0.0453285	-3.93649	8.26805e-05	0.00257673
ENSG00000157014	-11.7	29.4988	-6.1099	2.90866e-09	2.8175e-07	8.31091		ENSG00000133657	4.72328	-0.575369	0.158986	-3.61898	0.000295768	0.00378838		ENSG00000143110.12	80.5739	0.401517	0.101991	3.9368	8.25747e-05	0.00257673
ENSG00000163029	-24.5133	70.534	-6.11005	2.90623e-09	2.8175e-07	8.31172		ENSG00000168264	12.4732	-0.460766	0.127312	-3.61918	0.000295536	0.00378838		ENSG00000100380.14	218.892	-0.197085	0.0500969	-3.93409	8.35133e-05	0.00259803
ENSG00000198879	-17.7526	42.0917	-6.10791	2.94142e-09	2.84414e-07	8.29995		ENSG00000132780	18.1204	-0.404749	0.111866	-3.61816	0.000296704	0.00379357		ENSG00000182141.10	12.2683	-0.381553	0.0970703	-3.93069	8.47038e-05	0.00262485
ENSG00000163534	-7.16077	7.07186	-6.10755	2.94737e-09	2.84482e-07	8.29797		ENSG00000107290	49.4044	-0.332106	0.0918155	-3.61711	0.000297915	0.00380226		ENSG00000227376.1	32.6986	0.540266	0.137469	3.9301	8.491e-05	0.00262485
ENSG00000156299	-16.858	39.4911	-6.10461	2.99623e-09	2.88683e-07	8.28189		ENSG00000189266	17.2199	-0.326572	0.0903379	-3.61501	0.000300338	0.00382636		ENSG00000162739.14	15.1445	-0.461793	0.117508	-3.92991	8.49793e-05	0.00262485
ENSG00000169100	-93.3825	269.239	-6.1013	3.05235e-09	2.93568e-07	8.26374		ENSG00000132716	7.03014	-0.550978	0.152517	-3.61257	0.000303176	0.00385183		ENSG00000115677.18	220.484	0.209441	0.0532785	3.93107	8.45691e-05	0.00262485
ENSG00000169946	33.4101	49.6926	6.10025	3.07028e-09	2.94247e-07	8.25801		ENSG00000099290	9.35263	-0.433459	0.119993	-3.61237	0.000303412	0.00385183		ENSG00000163029.16	41.3415	-0.25265	0.064347	-3.92636	8.62401e-05	0.00265907
ENSG00000114503	-15.9765	35.7144	-6.1005	3.06607e-09	2.94247e-07	8.25935		ENSG00000135486	123.172	-0.331779	0.091895	-3.61042	0.000305707	0.00387409		ENSG00000198830.11	173.478	0.372531	0.0949031	3.92539	8.65895e-05	0.00266041
ENSG00000137642	-56.8563	79.6951	-6.09988	3.07676e-09	2.94347e-07	8.25595		ENSG00000138430	8.79498	-0.347083	0.0961489	-3.60985	0.00030637	0.00387564		ENSG00000162599.17	39.3794	-0.432474	0.110163	-3.92576	8.64571e-05	0.00266041
ENSG00000111913	-60.7048	191.41	-6.09743	3.11926e-09	2.97886e-07	8.24253		ENSG00000164163	6.93032	-0.411965	0.114154	-3.60886	0.000307542	0.00387676		ENSG00000101460.13	5.84816	0.682434	0.173912	3.92401	8.70867e-05	0.00267097
ENSG00000178199	-6.00076	8.35974	-6.09578	3.14808e-09	3.0011e-07	8.23353		ENSG00000185862	34.1046	-0.431393	0.119534	-3.60895	0.000307438	0.00387676		ENSG00000174021.11	28.6548	0.394076	0.100469	3.92235	8.76886e-05	0.00267997
ENSG00000170248	-29.5838	82.2817	-6.09525	3.15757e-09	3.00485e-07	8.23059		ENSG00000138433	19.3502	-0.40582	0.112468	-3.60831	0.000308194	0.00387816		ENSG00000177885.15	186.345	0.199663	0.050903	3.92243	8.76613e-05	0.00267997
ENSG00000114942	-181.308	549.12	-6.09369	3.18523e-09	3.02585e-07	8.22206		ENSG00000136560	19.5421	-0.354231	0.0981849	-3.60779	0.000308811	0.0038791		ENSG00000175203.17	61.2125	0.293797	0.0750442	3.91498	9.04105e-05	0.00275536
ENSG00000038358	-13.4961	27.3055	-6.09214	3.21298e-09	3.04687e-07	8.21357		ENSG00000134250	24.4764	-0.708668	0.196471	-3.60699	0.000309775	0.00388439		ENSG00000237039.1	21.3332	-0.483261	0.123444	-3.91482	9.0472e-05	0.00275536
ENSG00000070961	-19.7906	30.0103	-6.09095	3.23438e-09	3.0618e-07	8.20708		ENSG00000124383	7.98056	-0.510146	0.1415	-3.60526	0.000311836	0.00390341		ENSG00000133639.6	93.5632	-0.312243	0.0798031	-3.91266	9.12843e-05	0.00277523
ENSG00000160796	-34.9794	83.0833	-6.08604	3.32448e-09	3.14161e-07	8.18021		ENSG00000125870	7.49171	-0.47236	0.131138	-3.60201	0.000315769	0.00391196		ENSG00000228941.1	1.78445	-1.92242	0.491512	-3.91124	9.1823e-05	0.00278674
ENSG00000146192	-21.893	49.2863	-6.08498	3.34414e-09	3.14919e-07	8.17444		ENSG00000188229	53.7758	0.256398	0.0711448	3.6039	0.000313483	0.00391196		ENSG00000119397.18	95.1914	-0.188387	0.048174	-3.91055	9.20861e-05	0.00278986
ENSG00000172845	-30.6878	94.2138	-6.08514	3.34116e-09	3.14919e-07	8.17531		ENSG00000136603	9.06536	-0.377987	0.104921	-3.60259	0.000315058	0.00391196		ENSG00000008952.17	176.144	-0.357161	0.0913484	-3.90988	9.23426e-05	0.00279276
ENSG00000174444	-506.158	1533.27	-6.08302	3.381e-09	3.17286e-07	8.16372		ENSG00000175354	11.9588	-0.445543	0.123639	-3.60357	0.000313881	0.00391196		ENSG00000239039.1	2.01122	-1.52154	0.389467	-3.90672	9.35585e-05	0.00282462
ENSG00000196683	-32.7306	85.5982	-6.08331	3.37553e-09	3.17286e-07	8.1653		ENSG00000033327	21.1083	-0.457052	0.12688	-3.60224	0.000315491	0.00391196		ENSG00000235453.11	12.4638	0.572715	0.146631	3.90582	9.39079e-05	0.00282891
ENSG00000159388	-41.402	104.211	-6.07731	3.49075e-09	3.27019e-07	8.13247		ENSG00000081237	67.4281	-0.635675	0.176479	-3.60198	0.000315798	0.00391196		ENSG00000196466.10	1.8679	-0.82424	0.211068	-3.90509	9.41885e-05	0.00282891
ENSG00000236287	-7.79371	14.9188	-6.07623	3.51182e-09	3.28425e-07	8.12659		ENSG00000096384	116.945	-0.335725	0.0933723	-3.59555	0.000323707	0.00399732		ENSG00000165733.8	35.2969	-0.24431	0.0625586	-3.9053	9.41089e-05	0.00282891
ENSG00000213614	-7.05931	8.48246	-6.07134	3.60889e-09	3.36921e-07	8.09992		ENSG00000113575	13.6235	-0.345464	0.096083	-3.59547	0.000323805	0.00399732		ENSG00000156976.17	117.446	-0.188844	0.0483825	-3.90315	9.49499e-05	0.00284686
ENSG00000114391	-131.001	392.119	-6.0701	3.63394e-09	3.38676e-07	8.09316		ENSG00000132842	16.8421	-0.361288	0.100514	-3.5944	0.000325138	0.00400687		ENSG00000145287.11	267.328	0.356604	0.0914003	3.90156	9.5573e-05	0.00286061
ENSG00000130726	-24.1677	64.2702	-6.06498	3.73933e-09	3.47899e-07	8.0652		ENSG00000023330	6.27375	-0.50536	0.140633	-3.59348	0.000326295	0.00401422		ENSG00000287707.1	1.57251	-2.10556	0.54004	-3.89889	9.66337e-05	0.00288739
ENSG00000048471	-18.6437	49.1856	-6.06445	3.75042e-09	3.48332e-07	8.06231		ENSG00000136167	183.722	-0.357887	0.0996742	-3.59057	0.000329962	0.00405236		ENSG00000233276.8	501.201	0.64832	0.166331	3.89776	9.70851e-05	0.0028959
ENSG00000171791	-26.5837	59.9351	-6.0561	3.92893e-09	3.64287e-07	8.01684		ENSG00000164543	20.0492	-0.328078	0.0913966	-3.58961	0.000331175	0.0040603		ENSG00000065613.15	112.358	-0.168105	0.0431482	-3.89599	9.7799e-05	0.0029122
ENSG00000164330	-7.73378	12.2759	-6.05367	3.98264e-09	3.68636e-07	8.00356		ENSG00000084754	23.7549	-0.361943	0.100851	-3.5889	0.000332071	0.00406432		ENSG00000119917.15	96.1504	0.574073	0.147386	3.89504	9.81839e-05	0.00291866
ENSG00000196505	-14.4138	34.5861	-6.05138	4.03366e-09	3.71781e-07	7.99111		ENSG00000072274	10.8486	-0.451877	0.125985	-3.58675	0.000334823	0.00409102		ENSG00000146278.11	264.416	-0.321356	0.0825171	-3.89442	9.84343e-05	0.00292041
ENSG00000228223	-3.76386	5.00259	-6.05122	4.03722e-09	3.71781e-07	7.99025		ENSG00000160799	12.9327	-0.468812	0.130731	-3.58609	0.000335673	0.00409441		ENSG00000187116.14	15.8756	0.613729	0.157606	3.89406	9.85785e-05	0.00292041
ENSG00000132549	-22.3239	70.8152	-6.05181	4.02406e-09	3.71781e-07	7.99344		ENSG00000173436	4.17807	-0.536701	0.149685	-3.58553	0.00033639	0.00409618		ENSG00000259359.2	1.37746	-2.07866	0.533952	-3.89298	9.90205e-05	0.00292851
ENSG00000214022	-10.4572	21.2121	-6.05022	4.05976e-09	3.72589e-07	7.98481		ENSG00000272398	4.02602	-0.706718	0.197521	-3.57794	0.00034631	0.00419734		ENSG00000033170.17	96.7492	0.682953	0.175496	3.89157	9.95976e-05	0.00294058
ENSG00000099331	-57.9075	183.316	-6.05025	4.05922e-09	3.72589e-07	7.98494		ENSG00000166523	5.73453	-0.69246	0.193542	-3.57783	0.000346456	0.00419734		ENSG00000172331.12	126.113	-0.536919	0.137996	-3.89082	9.99064e-05	0.0029447
ENSG00000172175	-22.9501	53.553	-6.04902	4.08701e-09	3.74456e-07	7.97826		ENSG00000054267	45.9822	-0.388856	0.108659	-3.57869	0.000345326	0.00419734		ENSG00000116260.17	9.37324	0.894103	0.229881	3.88942	0.000100484	0.00295672
ENSG00000188229	36.5215	130.379	6.04851	4.09873e-09	3.74895e-07	7.97547		ENSG00000111145	34.0461	0.317279	0.0887729	3.57405	0.0003515	0.00425126		ENSG00000100036.13	2.60899	-1.59575	0.411048	-3.88214	0.000103543	0.00303556
ENSG00000182095	-25.8297	50.243	-6.04452	4.19061e-09	3.82009e-07	7.95379		ENSG00000125534	291.606	0.269998	0.0756035	3.57124	0.000355296	0.00425764		ENSG00000135316.19	25.8297	-0.321645	0.0828686	-3.88139	0.000103862	0.00303556
ENSG00000214182	3.33276	7.33115	6.04476	4.18516e-09	3.82009e-07	7.95506		ENSG00000110713	23.6629	-0.293027	0.0820168	-3.57277	0.000353227	0.00425764		ENSG00000200169.1	2.57596	-1.14629	0.295306	-3.88169	0.000103731	0.00303556
ENSG00000129566	-17.1623	36.1843	-6.04366	4.21066e-09	3.83192e-07	7.94912		ENSG00000185963	60.6299	0.381731	0.106847	3.57268	0.00035335	0.00425764		ENSG00000258017.2	10.4408	0.604195	0.155617	3.88257	0.000103359	0.00303556
ENSG00000042980	-6.5157	8.50599	-6.04174	4.25596e-09	3.86017e-07	7.93866		ENSG00000057757	25.0656	-0.469403	0.131458	-3.57074	0.000355971	0.00425764		ENSG00000139187.10	5.74274	-0.682554	0.175883	-3.88073	0.000104144	0.0030387
ENSG00000172270	-111.879	230.44	-6.04202	4.24928e-09	3.86017e-07	7.94019		ENSG00000135070	30.2755	-0.306894	0.0859509	-3.57058	0.000356191	0.00425764		ENSG00000205981.8	7.12835	-0.522693	0.134743	-3.87918	0.000104809	0.00304976
ENSG00000140548	-8.94262	16.3488	-6.03952	4.30887e-09	3.90162e-07	7.92658		ENSG00000127022	40.514	-0.314571	0.0880996	-3.57063	0.00035613	0.00425764		ENSG00000213654.10	229.89	0.241061	0.0621488	3.87878	0.000104983	0.00304976
ENSG00000152492	-36.8657	92.52	-6.03876	4.32705e-09	3.90502e-07	7.92246		ENSG00000169826	11.6567	-0.431093	0.120684	-3.57207	0.000354164	0.00425764		ENSG00000118515.12	13.5419	-0.487335	0.125646	-3.87862	0.000105049	0.00304976
ENSG00000281649	-15.4881	34.0051	-6.03886	4.32451e-09	3.90502e-07	7.92304		ENSG00000102316	18.3627	0.329477	0.0923114	3.56919	0.000358092	0.00427324		ENSG00000091106.19	19.6146	0.501951	0.129584	3.87356	0.000107257	0.00310867
ENSG00000161642	-16.6778	40.7212	-6.03672	4.37648e-09	3.94306e-07	7.91136		ENSG00000108559	7.29657	-0.411951	0.115479	-3.56731	0.00036066	0.00429671		ENSG00000047849.22	121.067	-0.287987	0.0744062	-3.87047	0.000108627	0.00313839
ENSG00000077232	-14.0868	28.7679	-6.03271	4.47501e-09	4.02513e-07	7.88959		ENSG00000196924	1308.96	0.474837	0.133165	3.56577	0.000362787	0.00431216		ENSG00000167637.18	4.01717	-0.602999	0.155796	-3.87043	0.000108643	0.00313839
ENSG00000185591	-45.7396	152.775	-6.02941	4.55775e-09	4.09135e-07	7.87168		ENSG00000147202	7.09366	-0.578097	0.162136	-3.5655	0.000363161	0.00431216		ENSG00000204472.13	404.723	0.342837	0.088614	3.86888	0.000109335	0.00315311
ENSG00000063177	-199.15	512.684	-6.02917	4.56374e-09	4.09135e-07	7.8704		ENSG00000109046	19.1558	-0.508939	0.142889	-3.56177	0.000368362	0.00431658		ENSG00000110244.7	1.30286	-2.07242	0.535802	-3.86788	0.000109788	0.00316094
ENSG00000242258	-2.36718	1.6592	-6.02062	4.78547e-09	4.28304e-07	7.82402		ENSG00000039123	14.0497	-0.365542	0.102577	-3.56359	0.000365812	0.00431658		ENSG00000197077.14	16.3972	-0.445603	0.115244	-3.86662	0.000110356	0.00317205
ENSG00000254838	-33.6665	83.8908	-6.01948	4.81596e-09	4.30321e-07	7.81781		ENSG00000254810	5.07475	0.547484	0.153682	3.56244	0.00036742	0.00431658		ENSG00000174749.6	8.77021	0.470719	0.121767	3.86572	0.000110761	0.0031732
ENSG00000231500	-265.65	824.614	-6.01625	4.90301e-09	4.37378e-07	7.8003		ENSG00000126804	11.4046	-0.400799	0.112513	-3.56225	0.000367695	0.00431658		ENSG00000083223.18	141.236	0.221815	0.0573754	3.86602	0.000110626	0.0031732
ENSG00000163131	-111.4	210.901	-6.01494	4.93862e-09	4.39107e-07	7.79322		ENSG00000170345	37.6222	-0.933428	0.262002	-3.56268	0.000367087	0.00431658		ENSG00000224660.2	3.90499	-1.17854	0.304972	-3.86441	0.00011136	0.00317402
ENSG00000101596	-73.4408	198.7	-6.01513	4.93358e-09	4.39107e-07	7.79422		ENSG00000137752	20.4107	-0.452595	0.126987	-3.56411	0.000365088	0.00431658		ENSG00000163961.4	109.691	-0.271086	0.0701453	-3.86464	0.000111255	0.00317402
ENSG00000151893	-21.3955	67.0554	-6.01177	5.02614e-09	4.46156e-07	7.77605		ENSG00000119900	21.4636	-0.421846	0.1184	-3.56288	0.000366812	0.00431658		ENSG00000121552.4	20.8831	0.55744	0.144224	3.8651	0.000111042	0.00317402
ENSG00000120948	-17.5253	46.3225	-6.00798	5.13282e-09	4.5488e-07	7.75552		ENSG00000114302	10.64	-0.32761	0.0919832	-3.56163	0.000368557	0.00431658		ENSG00000164970.15	25.1107	-0.439815	0.113822	-3.86406	0.00011152	0.00317402
ENSG00000177000	-12.2873	23.9875	-6.00676	5.16769e-09	4.56476e-07	7.7489		ENSG00000148426	7.12304	0.4521	0.126946	3.56135	0.000368959	0.00431658		ENSG00000027075.16	63.1792	-0.330393	0.0855887	-3.86024	0.000113277	0.00320828
ENSG00000127804	-8.29404	15.8812	-6.00704	5.15955e-09	4.56476e-07	7.75044		ENSG00000137996	8.30124	-0.368339	0.10351	-3.5585	0.000372976	0.00435646		ENSG00000283291.1	1.85343	-2.06018	0.533666	-3.86043	0.000113187	0.00320828
ENSG00000107771	-27.366	82.0057	-6.00496	5.21937e-09	4.6029e-07	7.73918		ENSG00000135924	16.3085	0.238634	0.0670805	3.55743	0.000374506	0.00436721		ENSG00000197102.14	155.721	-0.180246	0.0466878	-3.86066	0.000113081	0.00320828
ENSG00000173276	-10.5556	21.1523	-6.00364	5.25771e-09	4.62918e-07	7.73202		ENSG00000109265	9.40879	0.429094	0.120647	3.5566	0.000375684	0.00437381		ENSG00000128849.11	86.817	-0.516109	0.133831	-3.85642	0.00011506	0.00325349
ENSG00000156976	-61.6167	195.242	-6.00288	5.27974e-09	4.63409e-07	7.72794		ENSG00000147416	22.8581	-0.412587	0.11605	-3.55524	0.000377632	0.00438936		ENSG00000006831.10	36.5646	0.453342	0.117609	3.85465	0.000115897	0.00327184
ENSG00000160856	-15.1613	27.8124	-6.00286	5.28041e-09	4.63409e-07	7.72781		ENSG00000185236	36.7034	0.214736	0.0604115	3.55456	0.000378613	0.00439363		ENSG00000186615.11	4.08802	-1.27592	0.331173	-3.85272	0.000116811	0.00329229
ENSG00000118579	-21.1315	60.2616	-6.00063	5.34577e-09	4.68386e-07	7.71579		ENSG00000115756	15.7076	0.311033	0.0875704	3.5518	0.000382601	0.00443273		ENSG00000177707.11	5.593	-1.02646	0.266549	-3.85093	0.000117669	0.0033111
ENSG00000168906	-18.8694	52.3253	-5.99784	5.4291e-09	4.73389e-07	7.70067		ENSG00000130150	3.74548	-0.581921	0.163869	-3.55114	0.000383566	0.00443672		ENSG00000201098.1	2045.77	-0.571506	0.148429	-3.85038	0.000117935	0.00331324
ENSG00000247556	-24.7938	73.3878	-5.99816	5.4195e-09	4.73389e-07	7.7024		ENSG00000070961	11.3011	-0.613149	0.17278	-3.54873	0.000387099	0.00447037		ENSG00000247774.7	18.2895	-0.448397	0.116546	-3.84737	0.000119391	0.00334873
ENSG00000110046	-11.1544	17.6134	-5.99809	5.42165e-09	4.73389e-07	7.70201		ENSG00000077157	8.03867	-0.705038	0.198888	-3.5449	0.000392762	0.00451183		ENSG00000183484.12	10.4137	-0.448413	0.116579	-3.84642	0.000119856	0.00335634
ENSG00000105726	-7.04246	7.2187	-5.99735	5.44364e-09	4.73894e-07	7.69806		ENSG00000157601	20.4535	-0.567367	0.160103	-3.54376	0.00039447	0.00451183		ENSG00000239572.3	6.83127	-0.964971	0.250998	-3.84454	0.000120778	0.00337673
ENSG00000250182	-2.28172	4.33094	-5.99529	5.50601e-09	4.78555e-07	7.68692		ENSG00000199839	49.9222	0.75396	0.212723	3.54433	0.000393619	0.00451183		ENSG00000188820.13	10.7591	0.59201	0.154062	3.84268	0.000121698	0.00339698
ENSG00000005812	-22.5206	75.774	-5.99487	5.51881e-09	4.78898e-07	7.68465		ENSG00000144909	6.73801	-0.472982	0.13346	-3.544	0.000394101	0.00451183		ENSG00000172673.11	14.6626	-0.487241	0.126879	-3.8402	0.000122933	0.00342596
ENSG00000164323	-14.3585	34.5088	-5.99157	5.62046e-09	4.86939e-07	7.66682		ENSG00000106560	6.64238	-0.510513	0.144047	-3.54408	0.000393991	0.00451183		ENSG00000207340.1	4.84295	-1.40374	0.365649	-3.83903	0.000123522	0.00343687
ENSG00000153944	-12.2609	24.1364	-5.98787	5.73668e-09	4.96214e-07	7.64681		ENSG00000179144	50.8561	-0.470752	0.132803	-3.54473	0.00039301	0.00451183		ENSG00000101224.18	36.3024	-0.330951	0.0862174	-3.83856	0.000123757	0.0034379
ENSG00000124357	-13.6272	29.6371	-5.98181	5.93186e-09	5.12278e-07	7.61412		ENSG00000175073	17.1858	-0.364825	0.102998	-3.54205	0.000397035	0.0045267		ENSG00000108312.15	92.0042	-0.243335	0.0634326	-3.83613	0.00012499	0.00345663
ENSG00000262246	-10.7344	21.4405	-5.98097	5.95932e-09	5.1383e-07	7.6096		ENSG00000186517	90.9866	-0.396735	0.112007	-3.54205	0.00039703	0.0045267		ENSG00000083799.18	88.1104	-0.212935	0.0555054	-3.8363	0.000124904	0.00345663
ENSG00000186635	-55.4418	155.476	-5.97831	6.0474e-09	5.20596e-07	7.59527		ENSG00000166783	66.4996	-0.28954	0.0817589	-3.54139	0.000398023	0.00453075		ENSG00000165209.19	26.2439	-0.390357	0.10176	-3.83605	0.000125027	0.00345663
ENSG00000162804	-3.35489	2.83732	-5.97713	6.0869e-09	5.23164e-07	7.5889		ENSG00000138688	25.4625	-0.50086	0.141489	-3.53993	0.000400228	0.00454863		ENSG00000172508.10	3.16	-0.783614	0.204409	-3.83356	0.000126303	0.00348637
ENSG00000196367	-23.6505	57.5781	-5.97653	6.10705e-09	5.24064e-07	7.58567		ENSG00000177853	5.38248	-0.527411	0.14901	-3.53943	0.000400989	0.00455006		ENSG00000066044.15	30.1514	0.281926	0.0735624	3.83247	0.000126863	0.00349626
ENSG00000196247	-13.8025	26.296	-5.97552	6.14132e-09	5.26171e-07	7.58021		ENSG00000144357	11.5398	-0.375129	0.106061	-3.53692	0.000404818	0.00458623		ENSG00000164080.14	39.5604	-0.244556	0.0638567	-3.82976	0.00012827	0.0035244
ENSG00000132466	-60.386	221.332	-5.97449	6.17609e-09	5.28314e-07	7.57469		ENSG00000205639	7.92193	0.396128	0.112049	3.5353	0.000407309	0.00460717		ENSG00000160691.19	30.2898	0.309317	0.0807674	3.82972	0.000128289	0.0035244
ENSG00000140090	-10.7061	7.96539	-5.97383	6.19873e-09	5.29414e-07	7.57111		ENSG00000203747	21.3528	-0.494484	0.139897	-3.53464	0.000408337	0.0046115		ENSG00000111196.10	14.7625	-0.448106	0.117048	-3.8284	0.00012898	0.00353222
ENSG00000080802	-15.3698	40.7941	-5.97294	6.22917e-09	5.31176e-07	7.56633		ENSG00000198189	8.16101	-0.46258	0.130895	-3.53396	0.000409379	0.00461185		ENSG00000136938.9	576.567	-0.245541	0.0641349	-3.82852	0.000128918	0.00353222
ENSG00000141469	-22.2892	34.2511	-5.97091	6.29935e-09	5.36316e-07	7.55538		ENSG00000159840	152.555	0.276109	0.0781341	3.53378	0.000409656	0.00461185		ENSG00000156860.16	112.721	0.284255	0.0742893	3.82632	0.000130071	0.00355091
ENSG00000105968	-18.8347	55.0406	-5.96152	6.63374e-09	5.63899e-07	7.50484		ENSG00000239998	5.85383	-0.696472	0.197138	-3.53292	0.000411004	0.00461727		ENSG00000163072.16	21.3221	-0.546417	0.142795	-3.82657	0.00012994	0.00355091
ENSG00000125637	-25.8782	65.6449	-5.95952	6.70727e-09	5.69256e-07	7.49407		ENSG00000025293	17.4461	-0.305217	0.086399	-3.53264	0.000411427	0.00461727		ENSG00000077458.13	18.4112	-0.317805	0.083119	-3.8235	0.000131572	0.00358627
ENSG00000103197	-13.6391	29.742	-5.95898	6.72705e-09	5.70041e-07	7.49119		ENSG00000153815	143.93	0.36229	0.102734	3.52649	0.0004211	0.00471843		ENSG00000110066.15	45.7171	-0.198784	0.0520075	-3.82221	0.00013226	0.00359938
ENSG00000168291	-14.4983	40.3372	-5.95395	6.91602e-09	5.85138e-07	7.46412		ENSG00000109332	67.8849	-0.206803	0.058674	-3.52462	0.000424093	0.00474454		ENSG00000182551.14	81.4325	0.482128	0.12616	3.82156	0.000132609	0.00360323
ENSG00000089094	-13.457	29.7011	-5.94962	7.08271e-09	5.98307e-07	7.44085		ENSG00000110514	53.5958	0.361836	0.102691	3.52354	0.000425818	0.00474933		ENSG00000101350.8	46.0669	-0.304455	0.0797248	-3.81883	0.000134087	0.00363206
ENSG00000139620	-6.81434	12.1433	-5.94794	7.14842e-09	6.02917e-07	7.43183		ENSG00000007944	4.55432	-0.562387	0.159609	-3.52352	0.000425848	0.00474933		ENSG00000104805.16	141.054	0.522553	0.136825	3.81915	0.000133915	0.00363206
ENSG00000105866	-13.3806	28.8475	-5.94496	7.26634e-09	6.11756e-07	7.41585		ENSG00000132155	17.5665	-0.408738	0.116076	-3.5213	0.000429434	0.00477062		ENSG00000177606.8	19.7974	-0.40673	0.106603	-3.81537	0.000135977	0.00367752
ENSG00000135905	-43.8972	116.33	-5.94472	7.27581e-09	6.11756e-07	7.41458		ENSG00000129055	4.35491	-0.49324	0.140081	-3.5211	0.000429755	0.00477062		ENSG00000087460.29	1449.76	0.592532	0.155394	3.8131	0.000137234	0.00370377
ENSG00000135999	-17.0606	44.7898	-5.94364	7.31898e-09	6.14431e-07	7.4088		ENSG00000204574	32.9207	-0.314317	0.0892562	-3.52151	0.000429091	0.00477062		ENSG00000252211.1	3.02631	-0.994664	0.260924	-3.81208	0.0001378	0.00370377
ENSG00000164134	-14.2021	38.3475	-5.9423	7.37337e-09	6.18039e-07	7.40156		ENSG00000151532	9.19055	-0.443417	0.125967	-3.52009	0.000431399	0.00478145		ENSG00000136141.15	34.3848	-0.2282	0.0598601	-3.81223	0.000137718	0.00370377
ENSG00000144815	-8.32089	17.7169	-5.93608	7.62934e-09	6.38506e-07	7.36823		ENSG00000066739	8.25868	-0.485976	0.138152	-3.5177	0.000435307	0.00480987		ENSG00000010319.7	7.85634	-0.67287	0.176476	-3.81281	0.000137396	0.00370377
ENSG00000163125	-21.8113	57.9579	-5.93541	7.65752e-09	6.39662e-07	7.36462		ENSG00000127526	24.0194	0.388944	0.11056	3.51793	0.000434924	0.00480987		ENSG00000126777.18	88.9236	-0.256762	0.0673732	-3.81104	0.000138381	0.00371366
ENSG00000114013	-6.67035	11.0711	-5.93519	7.66677e-09	6.39662e-07	7.36344		ENSG00000155368	24.6267	-0.433943	0.123417	-3.51608	0.000437976	0.00483191		ENSG00000166046.11	54.7166	-0.47911	0.125774	-3.80929	0.000139365	0.00373429
ENSG00000124098	-72.689	145.859	-5.93429	7.70454e-09	6.41824e-07	7.35864		ENSG00000110756	6.58573	-0.385893	0.109778	-3.51521	0.000439409	0.00484026		ENSG00000144659.13	13.1854	-0.443841	0.11654	-3.80849	0.000139817	0.00373899
ENSG00000044446	-6.2895	11.5872	-5.93218	7.79421e-09	6.48296e-07	7.34734		ENSG00000126091	11.8377	0.415352	0.118179	3.51459	0.000440428	0.00484403		ENSG00000066136.20	46.3694	0.191542	0.0502969	3.80822	0.00013997	0.00373899
ENSG00000101191	-18.9746	47.7848	-5.93188	7.80711e-09	6.48374e-07	7.34572		ENSG00000090975	40.8904	0.492461	0.140154	3.5137	0.000441904	0.00485281		ENSG00000179051.14	64.7087	0.217118	0.0570565	3.80532	0.000141619	0.00377723
ENSG00000109046	-23.1526	63.0279	-5.92872	7.94379e-09	6.58714e-07	7.32877		ENSG00000133069	26.0456	0.390999	0.111381	3.51045	0.000447344	0.00490502		ENSG00000186687.16	16.5486	-0.370049	0.0974251	-3.79829	0.000145696	0.00387621
ENSG00000112144	-12.8372	26.3412	-5.92828	7.96302e-09	6.59299e-07	7.32641		ENSG00000163565	31.9828	-0.407839	0.116228	-3.50894	0.00044989	0.0049254		ENSG00000109436.8	31.8418	-0.337849	0.0889509	-3.79816	0.000145776	0.00387621
ENSG00000179094	-19.0296	21.5524	-5.92687	8.02467e-09	6.62729e-07	7.31888		ENSG00000119203	7.06794	-0.387901	0.110563	-3.50841	0.000450794	0.00492776		ENSG00000099866.16	2.53588	-1.40499	0.370063	-3.79663	0.000146674	0.00388821
ENSG00000155465	-21.5197	44.9927	-5.92677	8.02892e-09	6.62729e-07	7.31836		ENSG00000117228	16.5495	-0.505993	0.144262	-3.50747	0.000452393	0.00492898		ENSG00000234745.13	987.301	0.578224	0.152295	3.79674	0.000146614	0.00388821
ENSG00000174282	-24.0143	67.1126	-5.92394	8.15466e-09	6.69579e-07	7.30318		ENSG00000188647	6.25947	-0.587937	0.167641	-3.50713	0.000452971	0.00492898		ENSG00000056558.11	7.51981	-0.543499	0.143168	-3.79624	0.000146906	0.00388842
ENSG00000280248	-1.38993	1.38592	-5.92432	8.13742e-09	6.69579e-07	7.30525		ENSG00000168439	13.9095	-0.319232	0.091011	-3.50761	0.000452143	0.00492898		ENSG00000140464.20	42.22	0.33578	0.0884867	3.7947	0.000147825	0.00390645
ENSG00000054611	-12.3902	36.4888	-5.92379	8.16138e-09	6.69579e-07	7.30238		ENSG00000110330	30.3166	-0.279113	0.0796202	-3.50555	0.000455658	0.0049432		ENSG00000038427.16	74.405	0.51148	0.134801	3.79434	0.000148036	0.00390645
ENSG00000076641	-12.4235	20.0654	-5.92383	8.15923e-09	6.69579e-07	7.30263		ENSG00000036257	16.9049	-0.317952	0.0906928	-3.50581	0.000455218	0.0049432		ENSG00000249307.7	12.8381	-1.02732	0.270778	-3.79395	0.000148271	0.00390672
ENSG00000143970	-33.2934	98.2528	-5.92236	8.2255e-09	6.73819e-07	7.29473		ENSG00000188786	5.803	-0.535922	0.152946	-3.50401	0.000458317	0.00496452		ENSG00000198911.12	38.0584	0.475321	0.125299	3.79349	0.000148547	0.00390808
ENSG00000147421	-11.4934	29.7784	-5.92141	8.26852e-09	6.7632e-07	7.28964		ENSG00000186716	27.8481	0.371443	0.106048	3.5026	0.000460749	0.00498333		ENSG00000263934.5	72.1981	-0.897359	0.236658	-3.7918	0.000149557	0.00392597
ENSG00000094916	-36.3101	91.3613	-5.92079	8.29632e-09	6.7757e-07	7.28636		ENSG00000166200	13.8637	-0.392891	0.112238	-3.50053	0.000464329	0.00501447		ENSG00000172922.11	17.0382	0.444989	0.117362	3.7916	0.000149679	0.00392597
ENSG00000076928	-51.6712	120.195	-5.92041	8.31389e-09	6.77982e-07	7.28429		ENSG00000134516	55.0349	-0.428935	0.122568	-3.49956	0.000466019	0.00502514		ENSG00000250899.3	7.4183	-0.606028	0.159921	-3.78956	0.000150917	0.00395248
ENSG00000006062	-10.1263	20.129	-5.91214	8.69853e-09	7.08283e-07	7.24012		ENSG00000154451	23.4631	-0.548423	0.156799	-3.49762	0.000469431	0.00504674		ENSG00000153179.13	257.381	-0.325426	0.0858883	-3.78895	0.000151286	0.00395504
ENSG00000183741	-14.6899	32.6979	-5.9096	8.82031e-09	7.17121e-07	7.22654		ENSG00000104219	10.8194	-0.319813	0.091429	-3.49794	0.000468866	0.00504674		ENSG00000063180.9	10.4372	-0.549947	0.145157	-3.78865	0.00015147	0.00395504
ENSG00000066135	-12.5426	28.4248	-5.90883	8.85782e-09	7.1909e-07	7.2224		ENSG00000188677	63.5167	0.340997	0.0975795	3.49455	0.000474858	0.00509743		ENSG00000202538.1	198.438	-0.596659	0.157534	-3.78748	0.00015218	0.0039617
ENSG00000186298	-21.7687	61.3435	-5.90777	8.90902e-09	7.21084e-07	7.21677		ENSG00000116903	5.28563	-0.548087	0.156913	-3.49293	0.000477747	0.00512076		ENSG00000151923.18	26.3566	-0.245897	0.0649211	-3.78762	0.000152094	0.0039617
ENSG00000023445	-39.7489	96.0229	-5.90787	8.9042e-09	7.21084e-07	7.21729		ENSG00000170248	13.8262	-0.376576	0.107842	-3.49193	0.000479548	0.00513238		ENSG00000151014.6	4.92753	0.683437	0.180487	3.78664	0.0001527	0.00396928
ENSG00000162032	-8.23004	13.4917	-5.90176	9.2067e-09	7.44067e-07	7.18467		ENSG00000134986	11.5786	0.345266	0.0989354	3.48981	0.000483364	0.00514025		ENSG00000182179.13	29.1285	0.370868	0.0979824	3.78505	0.000153677	0.00398871
ENSG00000100580	-19.5865	59.2169	-5.90024	9.28335e-09	7.48028e-07	7.17657		ENSG00000130052	5.77496	0.481901	0.138078	3.49005	0.000482927	0.00514025		ENSG00000141503.17	195.979	0.520069	0.137421	3.7845	0.000154015	0.00399154
ENSG00000095574	-9.97485	20.2207	-5.90027	9.28216e-09	7.48028e-07	7.1767		ENSG00000158417	39.7926	-0.369308	0.105787	-3.49103	0.000481157	0.00514025		ENSG00000136295.15	60.1174	0.742494	0.196437	3.77981	0.000156949	0.00406153
ENSG00000128585	-19.4002	64.3244	-5.89891	9.35089e-09	7.5235e-07	7.16949		ENSG00000069329	17.8294	-0.362382	0.103835	-3.48997	0.000483076	0.00514025		ENSG00000170027.7	96.7416	0.213824	0.0565928	3.77828	0.000157913	0.00408041
ENSG00000205269	-14.4385	27.6213	-5.89785	9.40555e-09	7.55626e-07	7.1638		ENSG00000117523	154.109	-0.270705	0.0775764	-3.48953	0.000483873	0.00514025		ENSG00000119707.14	122.243	-0.266851	0.0706481	-3.77719	0.000158611	0.00408203
ENSG00000112282	-10.8268	21.1579	-5.89732	9.43287e-09	7.56698e-07	7.16097		ENSG00000197265	6.10915	-0.502907	0.144146	-3.48888	0.000485042	0.00514503		ENSG00000204104.12	21.1046	-0.42128	0.111531	-3.77723	0.000158581	0.00408203
ENSG00000140575	-102.405	314.753	-5.89621	9.48999e-09	7.60154e-07	7.15507		ENSG00000272351	48.1059	0.717665	0.205798	3.48724	0.000488032	0.00516146		ENSG00000251230.6	1.80562	1.0924	0.289219	3.77708	0.00015868	0.00408203
ENSG00000114857	-32.0283	51.6945	-5.8944	9.58402e-09	7.66551e-07	7.14544		ENSG00000175792	4.80986	-0.554435	0.158988	-3.48727	0.000487977	0.00516146		ENSG00000122862.5	180.046	0.491191	0.130078	3.77612	0.000159292	0.00409172
ENSG00000149970	-3.29031	3.48172	-5.89386	9.61275e-09	7.66585e-07	7.14252		ENSG00000222427	15.4381	0.789706	0.22657	3.48548	0.000491248	0.00516495		ENSG00000176973.8	8.8761	0.482498	0.127794	3.7756	0.000159624	0.00409419
ENSG00000079263	-28.0129	66.089	-5.89412	9.59879e-09	7.66585e-07	7.14394		ENSG00000265681	26.295	-0.365408	0.104823	-3.48596	0.000490371	0.00516495		ENSG00000236859.7	7.71056	-0.521851	0.138247	-3.77476	0.000160162	0.00410195
ENSG00000142039	-13.3978	32.1816	-5.89314	9.65052e-09	7.68465e-07	7.13869		ENSG00000091039	43.4535	-0.241162	0.0691857	-3.48572	0.000490815	0.00516495		ENSG00000141179.14	39.3692	0.546048	0.144742	3.77256	0.000161579	0.00413214
ENSG00000135655	-40.4292	113.852	-5.89271	9.6733e-09	7.69148e-07	7.13639		ENSG00000038274	38.267	-0.275077	0.0788948	-3.48663	0.000489151	0.00516495		ENSG00000168056.17	8.75705	-0.526558	0.139686	-3.76957	0.000163526	0.0041758
ENSG00000100385	-14.0268	24.9975	-5.89002	9.81628e-09	7.79373e-07	7.12206		ENSG00000104133	23.9606	-0.334081	0.0958718	-3.48466	0.000492763	0.00517328		ENSG00000164610.10	6.03327	-0.526967	0.139849	-3.7681	0.000164493	0.00419432
ENSG00000130338	-29.9543	75.8245	-5.88758	9.94747e-09	7.88632e-07	7.1091		ENSG00000110693	9.49118	-0.616448	0.177017	-3.48242	0.000496904	0.0052015		ENSG00000156639.12	123.26	0.511617	0.135812	3.76709	0.000165161	0.00419906
ENSG00000146021	-5.2257	6.50313	-5.88414	1.01358e-08	8.02387e-07	7.09078		ENSG00000068878	29.9871	-0.305563	0.087739	-3.48264	0.000496493	0.0052015		ENSG00000128594.8	6.44048	0.628191	0.166755	3.76714	0.000165127	0.00419906
ENSG00000108389	-12.3685	27.498	-5.88199	1.02553e-08	8.10663e-07	7.07934		ENSG00000001084	11.8628	-0.508466	0.14603	-3.48194	0.000497803	0.00520332		ENSG00000136573.14	15.0986	-0.57286	0.152115	-3.76595	0.000165914	0.00421203
ENSG00000255508	-190.744	553.983	-5.88091	1.03161e-08	8.13096e-07	7.07356		ENSG00000172845	18.6305	-0.368703	0.105936	-3.48043	0.000500614	0.00522507		ENSG00000198625.13	34.8738	-0.320392	0.0850871	-3.76546	0.000166242	0.00421421
ENSG00000169991	-7.04076	13.1917	-5.88095	1.0314e-08	8.13096e-07	7.07377		ENSG00000137055	5.66051	-0.42073	0.120919	-3.47943	0.000502488	0.005237		ENSG00000186470.14	91.6807	0.376768	0.100147	3.76214	0.000168465	0.00426435
ENSG00000100307	-13.314	30.4736	-5.8806	1.03337e-08	8.13297e-07	7.0719		ENSG00000107771	16.2727	-0.304394	0.0875086	-3.47845	0.000504317	0.00524841		ENSG00000152409.9	13.5097	-0.317248	0.0843423	-3.76144	0.000168938	0.00427011
ENSG00000006459	-28.3921	93.2408	-5.87907	1.04197e-08	8.1888e-07	7.06381		ENSG00000014641	5.29905	-0.472309	0.135846	-3.47681	0.000507424	0.00526189		ENSG00000170852.11	28.0937	-0.226745	0.0603306	-3.75837	0.000171022	0.0043165
ENSG00000129003	-44.0653	133.539	-5.8788	1.04354e-08	8.18923e-07	7.06234		ENSG00000166900	10.4279	-0.639603	0.183936	-3.47731	0.000506471	0.00526189		ENSG00000110448.11	5.27068	-0.669712	0.178423	-3.7535	0.000174383	0.00439226
ENSG00000106479	-4.38078	5.44347	-5.87849	1.04532e-08	8.19128e-07	7.06068		ENSG00000127184	75.6983	-0.360106	0.10358	-3.4766	0.000507816	0.00526189		ENSG00000101425.14	19.1151	0.890387	0.237228	3.75329	0.000174529	0.00439226
ENSG00000197912	-7.44585	8.51953	-5.8769	1.05437e-08	8.25029e-07	7.05226		ENSG00000170180	6.13253	-0.680812	0.195938	-3.47463	0.00051156	0.00529302		ENSG00000005483.21	170.002	-0.152778	0.0407245	-3.75149	0.000175784	0.00441747
ENSG00000118689	-73.1483	155.356	-5.87545	1.06273e-08	8.30368e-07	7.04455		ENSG00000136147	13.1681	-0.456066	0.131359	-3.4719	0.000516794	0.00533946		ENSG00000249992.2	17.3589	0.897825	0.239492	3.74887	0.00017763	0.0044574
ENSG00000214013	-8.16439	18.1668	-5.87355	1.07377e-08	8.36584e-07	7.03446		ENSG00000227345	5.90634	-0.399276	0.115015	-3.4715	0.000517563	0.0053397		ENSG00000175221.15	29.036	0.379321	0.101221	3.74745	0.000178639	0.00447626
ENSG00000152242	-10.7908	22.1979	-5.87376	1.07255e-08	8.36584e-07	7.03557		ENSG00000134684	9.7757	-0.409873	0.118109	-3.47029	0.000519901	0.00534775		ENSG00000122679.8	7.47008	-0.58705	0.156694	-3.74648	0.000179332	0.00448717
ENSG00000106355	-10.5268	19.8299	-5.87324	1.07562e-08	8.36823e-07	7.03277		ENSG00000128266	90.8316	0.459912	0.132542	3.46993	0.000520584	0.00534775		ENSG00000288046.1	1.58519	1.16417	0.311253	3.74026	0.000183833	0.00458579
ENSG00000197471	-13.2979	23.7308	-5.87103	1.08861e-08	8.45708e-07	7.02106		ENSG00000144320	8.28662	-0.330745	0.0953055	-3.47037	0.000519741	0.00534775		ENSG00000138764.15	26.1649	-0.359618	0.0961652	-3.73958	0.000184328	0.00458579
ENSG00000144048	-7.06574	12.0022	-5.86961	1.09706e-08	8.51055e-07	7.01351		ENSG00000173221	10.828	-0.468993	0.135182	-3.46936	0.0005217	0.00535154		ENSG00000131979.20	21.6769	0.413063	0.110453	3.73972	0.000184226	0.00458579
ENSG00000229932	8.65488	15.2751	5.86877	1.10208e-08	8.53724e-07	7.00905		ENSG00000168724	15.4417	-0.342238	0.0986971	-3.46756	0.000525212	0.00537986		ENSG00000159496.15	24.3427	0.709936	0.189812	3.74021	0.000183866	0.00458579
ENSG00000136286	-43.9514	116.488	-5.86828	1.10505e-08	8.54801e-07	7.00642		ENSG00000134186	24.6372	-0.510387	0.147218	-3.46687	0.000526548	0.00538583		ENSG00000198356.12	21.3601	0.295248	0.0790866	3.73322	0.000189045	0.00469336
ENSG00000089280	-24.3058	64.986	-5.86578	1.12019e-08	8.64046e-07	6.99314		ENSG00000147251	34.8763	-0.32317	0.093331	-3.46262	0.000534935	0.00546381		ENSG00000141753.7	14.4897	-0.523256	0.140169	-3.73303	0.000189192	0.00469336
ENSG00000100242	-28.7785	36.1726	-5.86597	1.11901e-08	8.64046e-07	6.99417		ENSG00000065548	19.4534	-0.401305	0.115909	-3.46223	0.000535727	0.00546411		ENSG00000239839.7	21.9571	1.13113	0.303067	3.73227	0.000189761	0.00470077
ENSG00000243302	-3.51919	2.74201	-5.86504	1.12468e-08	8.66278e-07	6.98923		ENSG00000128951	5.91367	-0.498475	0.144054	-3.46034	0.000539489	0.00549465		ENSG00000123700.5	5.25859	0.681512	0.18269	3.73043	0.000191154	0.00471689
ENSG00000186854	-4.22168	4.06751	-5.86247	1.1405e-08	8.77212e-07	6.9756		ENSG00000132467	7.56394	-0.486103	0.140574	-3.458	0.000544207	0.00553483		ENSG00000243176.6	2.27442	1.00873	0.270378	3.7308	0.000190874	0.00471689
ENSG00000263590	-1.32292	1.47108	-5.86091	1.15022e-08	8.83433e-07	6.96731		ENSG00000138385	13.1859	-0.444896	0.12874	-3.45576	0.000548745	0.00556318		ENSG00000123684.13	49.1793	0.294022	0.0788192	3.73033	0.000191225	0.00471689
ENSG00000162139	-5.96046	8.07399	-5.85999	1.15598e-08	8.86601e-07	6.96243		ENSG00000008294	17.6425	-0.406733	0.117763	-3.45382	0.000552716	0.00556318		ENSG00000100422.14	42.6179	-0.314722	0.0843981	-3.72902	0.000192228	0.00473491
ENSG00000275342	-7.34146	12.3093	-5.85872	1.16398e-08	8.91476e-07	6.9557		ENSG00000114999	4.97405	-0.55742	0.161421	-3.4532	0.000553987	0.00556318		ENSG00000160991.17	56.8532	0.393211	0.105522	3.72634	0.000194284	0.00477202
ENSG00000187912	-2.72743	2.67862	-5.858	1.16858e-08	8.93731e-07	6.95185		ENSG00000131876	4.36465	-0.560901	0.162424	-3.45332	0.000553741	0.00556318		ENSG00000161642.18	40.7956	0.341329	0.0915962	3.72646	0.000194191	0.00477202
ENSG00000075415	-41.359	111.233	-5.85769	1.17054e-08	8.93968e-07	6.95021		ENSG00000105778	6.95702	-0.52324	0.151503	-3.45366	0.000553025	0.00556318		ENSG00000244627.5	4.25469	-0.800823	0.214979	-3.72512	0.000195223	0.00478832
ENSG00000047365	-34.1614	86.8504	-5.85668	1.17698e-08	8.97624e-07	6.94485		ENSG00000107099	58.4306	-0.434757	0.125821	-3.45537	0.000549532	0.00556318		ENSG00000215375.6	3.94863	-0.627732	0.168606	-3.72308	0.00019681	0.0048164
ENSG00000155657	-32.8508	27.3791	-5.85403	1.19405e-08	9.08193e-07	6.9308		ENSG00000189046	7.26153	-0.869221	0.251677	-3.45371	0.000552929	0.00556318		ENSG00000170456.16	15.5652	-0.408358	0.109698	-3.72258	0.000197198	0.0048164
ENSG00000114126	-15.692	39.2901	-5.854	1.1942e-08	9.08193e-07	6.93068		ENSG00000167721	4.7083	-0.546066	0.15812	-3.45349	0.000553373	0.00556318		ENSG00000149269.10	68.3554	0.304277	0.081733	3.72281	0.000197016	0.0048164
ENSG00000248672	-4.92653	8.56591	-5.85319	1.19949e-08	9.1094e-07	6.92636		ENSG00000100284	7.6785	-0.601475	0.174136	-3.45406	0.000552213	0.00556318		ENSG00000101084.18	13.1536	0.420786	0.113084	3.72099	0.000198443	0.00483999
ENSG00000074054	-19.9567	59.4452	-5.85164	1.20964e-08	9.17365e-07	6.91813		ENSG00000105879	8.72348	-0.376199	0.108982	-3.45193	0.000556595	0.00557695		ENSG00000007312.13	8.08352	-0.652168	0.175443	-3.71726	0.000201393	0.00490507
ENSG00000138326	-212.886	564.127	-5.85054	1.21686e-08	9.21547e-07	6.91233		ENSG00000160211	40.2465	0.262584	0.0760722	3.45177	0.000556916	0.00557695		ENSG00000287509.1	2.03169	-2.17229	0.584557	-3.71613	0.000202299	0.00492025
ENSG00000215301	-82.746	258.979	-5.84982	1.22163e-08	9.23868e-07	6.90851		ENSG00000131042	13.2757	-0.654832	0.189853	-3.44915	0.000562356	0.00561572		ENSG00000146904.9	2.57598	0.774925	0.208886	3.7098	0.000207426	0.00503791
ENSG00000141506	-24.3887	60.5806	-5.84734	1.23818e-08	9.33774e-07	6.89537		ENSG00000153914	19.4686	-0.456747	0.132417	-3.4493	0.000562035	0.00561572		ENSG00000134030.14	22.4556	0.576001	0.155309	3.70874	0.000208294	0.00505193
ENSG00000152102	-17.9753	46.3655	-5.84749	1.23719e-08	9.33774e-07	6.89615		ENSG00000107551	6.36119	-0.711859	0.206491	-3.4474	0.000566003	0.00564426		ENSG00000096717.12	24.5152	-0.289853	0.0781679	-3.70808	0.000208836	0.00505802
ENSG00000100888	-34.9166	99.4833	-5.84647	1.24407e-08	9.36914e-07	6.89074		ENSG00000065413	24.2555	-0.522361	0.151551	-3.44678	0.000567309	0.00564942		ENSG00000135074.16	15.3468	-0.493637	0.133147	-3.70746	0.000209351	0.00506345
ENSG00000149577	-6.79839	9.7369	-5.84611	1.24647e-08	9.37417e-07	6.88886		ENSG00000006638	14.4794	0.479585	0.13924	3.44431	0.000572511	0.0056854		ENSG00000178573.7	21.9686	-0.437402	0.118021	-3.70613	0.000210451	0.00508299
ENSG00000129315	-12.582	28.5425	-5.84485	1.25501e-08	9.42527e-07	6.8822		ENSG00000168214	14.1137	-0.394266	0.114462	-3.4445	0.000572112	0.0056854		ENSG00000118508.5	62.3027	0.548104	0.14793	3.70515	0.000211266	0.00509163
ENSG00000167615	-36.1016	33.7864	-5.84163	1.27714e-08	9.57821e-07	6.86513		ENSG00000113593	8.56204	-0.466012	0.135436	-3.44083	0.000579938	0.00570462		ENSG00000095321.18	62.5884	0.59189	0.159755	3.70499	0.000211395	0.00509163
ENSG00000105397	-15.7576	34.0537	-5.84106	1.28108e-08	9.59443e-07	6.86213		ENSG00000129003	44.5766	-0.380425	0.110526	-3.44196	0.000577511	0.00570462		ENSG00000185909.15	8.15861	0.709058	0.19146	3.70343	0.000212704	0.00511608
ENSG00000118508	26.0577	64.3012	5.83743	1.30653e-08	9.77157e-07	6.84292		ENSG00000067334	12.6259	-0.390264	0.113411	-3.44115	0.000579238	0.00570462		ENSG00000099817.12	52.4418	0.317398	0.0857232	3.70259	0.000213412	0.00512602
ENSG00000054965	-14.2029	34.1232	-5.83637	1.31408e-08	9.81443e-07	6.83731		ENSG00000160818	10.5183	-0.512645	0.148927	-3.44226	0.000576872	0.00570462		ENSG00000197860.10	21.8831	-0.300052	0.0810542	-3.70187	0.000214014	0.00513338
ENSG00000106771	-11.626	32.1104	-5.83551	1.32023e-08	9.84683e-07	6.83274		ENSG00000145388	4.64994	-0.494517	0.143738	-3.44042	0.00058082	0.00570462		ENSG00000185896.11	60.0579	0.580496	0.156833	3.70136	0.000214451	0.00513677
ENSG00000112200	-22.0934	71.5622	-5.83198	1.34567e-08	1.00227e-06	6.81412		ENSG00000199585	15.6408	0.792881	0.230389	3.44148	0.000578542	0.00570462		ENSG00000215883.11	12.7879	-0.815389	0.220406	-3.69949	0.00021603	0.00516748
ENSG00000157933	-17.8133	52.8479	-5.831	1.35286e-08	1.00624e-06	6.80892		ENSG00000187257	15.3608	-0.334828	0.097313	-3.44073	0.000580149	0.00570462		ENSG00000171045.16	5.19808	-0.563541	0.152371	-3.69847	0.000216903	0.00518123
ENSG00000142541	-966.364	2855.85	-5.82742	1.37931e-08	1.02451e-06	6.79002		ENSG00000067225	470.52	0.234591	0.0681856	3.44047	0.000580703	0.00570462		ENSG00000197372.10	12.8261	-0.323548	0.0875347	-3.69622	0.000218829	0.00521156
ENSG00000167202	-13.781	30.0641	-5.82456	1.40083e-08	1.03907e-06	6.77491		ENSG00000134982	15.8487	-0.349247	0.101556	-3.43896	0.000583961	0.00571978		ENSG00000164111.15	92.9113	0.256156	0.0693074	3.69594	0.000219071	0.00521156
ENSG00000075539	-31.1543	101.066	-5.8238	1.40662e-08	1.04193e-06	6.77089		ENSG00000197461	40.9055	0.359572	0.104555	3.43906	0.000583749	0.00571978		ENSG00000197122.12	66.9034	0.518633	0.140324	3.69597	0.000219045	0.00521156
ENSG00000197312	-20.6082	66.0533	-5.81735	1.45655e-08	1.07745e-06	6.73684		ENSG00000026508	41.5781	-0.411142	0.119606	-3.43748	0.000587161	0.00572762		ENSG00000184203.8	36.1559	-0.226884	0.0614044	-3.69491	0.000219966	0.0052257
ENSG00000129351	-35.2882	99.4311	-5.81579	1.46882e-08	1.08504e-06	6.72866		ENSG00000005022	17.9828	-0.282928	0.0823003	-3.43775	0.000586564	0.00572762		ENSG00000161996.19	3.92235	-1.30569	0.353416	-3.69449	0.000220327	0.00522712
ENSG00000118482	-52.2766	169.478	-5.81368	1.48566e-08	1.09599e-06	6.71753		ENSG00000100523	5.47088	-0.642037	0.186752	-3.43791	0.000586216	0.00572762		ENSG00000258388.7	8.59686	0.829602	0.224668	3.69256	0.000222008	0.00525983
ENSG00000268043	-11.2583	24.5675	-5.81332	1.48857e-08	1.09664e-06	6.71562		ENSG00000163840	23.6773	-0.363896	0.105933	-3.43515	0.000592224	0.00576915		ENSG00000101421.4	152.071	0.154616	0.0419147	3.68883	0.00022529	0.00533033
ENSG00000175073	-28.8532	86.556	-5.8099	1.51637e-08	1.1156e-06	6.69757		ENSG00000013561	19.7465	-0.379662	0.110593	-3.43297	0.000597017	0.00580005		ENSG00000235568.7	24.5075	0.447906	0.121446	3.68811	0.000225923	0.00533331
ENSG00000177666	-17.6289	32.9273	-5.80754	1.53579e-08	1.12817e-06	6.68515		ENSG00000163479	12.3512	-0.399517	0.116376	-3.43299	0.000596973	0.00580005		ENSG00000101335.10	1797.88	0.842496	0.228445	3.68796	0.000226063	0.00533331
ENSG00000175265	-10.5608	6.22394	-5.80732	1.53761e-08	1.12817e-06	6.68399		ENSG00000121691	22.9768	-0.388034	0.113084	-3.4314	0.000600485	0.00582585		ENSG00000199415.1	22.5643	-0.635577	0.172369	-3.6873	0.000226643	0.00533331
ENSG00000152795	-38.1872	118.231	-5.80659	1.54363e-08	1.13105e-06	6.68018		ENSG00000138095	10.987	-0.365129	0.10643	-3.43071	0.000601997	0.00583261		ENSG00000184792.16	115.58	0.690465	0.18724	3.6876	0.000226376	0.00533331
ENSG00000263809	-41.9452	131.679	-5.8002	1.59784e-08	1.16919e-06	6.6465		ENSG00000048028	5.70978	-0.569333	0.16602	-3.4293	0.000605148	0.00585522		ENSG00000123609.11	54.6794	0.27844	0.0755362	3.68618	0.000227646	0.00534968
ENSG00000120899	-37.2034	113.702	-5.79989	1.60049e-08	1.16954e-06	6.64489		ENSG00000166411	8.39793	-0.430663	0.125625	-3.42816	0.00060768	0.00587178		ENSG00000161281.11	2.73607	-0.898189	0.243768	-3.6846	0.00022906	0.00537564
ENSG00000126883	-25.8992	77.3488	-5.79815	1.61558e-08	1.17898e-06	6.63573		ENSG00000047932	4.08608	-0.558666	0.163001	-3.42737	0.000609457	0.00588101		ENSG00000100364.19	82.5074	0.279957	0.0759942	3.68393	0.000229665	0.00538259
ENSG00000273734	12.5334	37.6121	5.79567	1.63735e-08	1.19326e-06	6.62267		ENSG00000176903	28.7761	0.420241	0.122662	3.42601	0.000612528	0.00589475		ENSG00000071073.13	16.0451	-0.394671	0.107221	-3.68092	0.000232394	0.0054392
ENSG00000152223	-14.7725	33.0363	-5.79449	1.64773e-08	1.19921e-06	6.61651		ENSG00000116560	58.4215	-0.35399	0.103321	-3.42612	0.00061227	0.00589475		ENSG00000140564.13	95.858	0.518628	0.140928	3.6801	0.000233142	0.00544938
ENSG00000163788	-38.6324	127.086	-5.79422	1.65016e-08	1.19936e-06	6.61507		ENSG00000145780	4.90954	-0.505693	0.147649	-3.42496	0.000614896	0.00590169		ENSG00000114861.23	26.6842	-0.336023	0.091334	-3.67905	0.000234103	0.0054645
ENSG00000188848	-4.32382	5.07111	-5.79251	1.6654e-08	1.20882e-06	6.60609		ENSG00000133985	5.57054	-0.560312	0.163591	-3.42508	0.000614612	0.00590169		ENSG00000073792.16	98.2563	0.474569	0.129046	3.67752	0.00023551	0.00548998
ENSG00000186517	-79.7067	244.381	-5.78783	1.70795e-08	1.23805e-06	6.58148		ENSG00000108622	11.1575	0.353909	0.103383	3.42328	0.000618707	0.00593031		ENSG00000137486.17	128.352	0.283985	0.077248	3.67627	0.000236667	0.00550956
ENSG00000144659	-10.8172	23.3711	-5.78646	1.72061e-08	1.24556e-06	6.57427		ENSG00000029363	22.4885	-0.381293	0.111402	-3.42267	0.000620085	0.00593558		ENSG00000188822.8	2.41776	-0.953608	0.259654	-3.67261	0.000240089	0.00558175
ENSG00000088387	-18.1288	42.9495	-5.78417	1.74195e-08	1.25932e-06	6.56225		ENSG00000073921	62.4841	-0.268994	0.0786089	-3.42193	0.000621789	0.00594394		ENSG00000133243.10	46.8541	0.366098	0.0997058	3.67178	0.000240866	0.00559232
ENSG00000137075	-20.0784	67.9389	-5.77716	1.80885e-08	1.30594e-06	6.52549		ENSG00000161021	9.94331	-0.480873	0.140624	-3.41957	0.000627205	0.00598771		ENSG00000247982.6	7.88893	-0.733221	0.199762	-3.67048	0.000242099	0.00560598
ENSG00000010810	-39.0273	175.464	-5.77646	1.8157e-08	1.30914e-06	6.5218		ENSG00000121879	8.58312	-0.346449	0.101333	-3.41891	0.000628733	0.00599431		ENSG00000101082.14	91.3413	0.605315	0.164904	3.6707	0.000241884	0.00560598
ENSG00000178209	-109.35	151.052	-5.77451	1.83484e-08	1.32118e-06	6.51157		ENSG00000109861	7.43797	-0.455838	0.133427	-3.41637	0.000634609	0.00604229		ENSG00000133056.14	23.5182	-0.394887	0.107624	-3.66915	0.000243363	0.00562777
ENSG00000171310	-11.5865	25.7141	-5.7742	1.8379e-08	1.32163e-06	6.50994		ENSG00000143379	6.92805	-0.513118	0.150262	-3.41481	0.000638255	0.00606893		ENSG00000134817.11	4.56062	-0.756224	0.206146	-3.6684	0.000244075	0.00563675
ENSG00000254413	-2.88226	3.55283	-5.77351	1.84472e-08	1.32477e-06	6.50633		ENSG00000204592	631.403	0.316949	0.0928297	3.4143	0.000639461	0.00607233		ENSG00000102858.13	36.4865	0.232127	0.0633038	3.66687	0.000245538	0.005663
ENSG00000185477	-22.4898	52.5164	-5.77243	1.85546e-08	1.33072e-06	6.50067		ENSG00000147394	101.37	0.376107	0.11017	3.41387	0.000640463	0.0060738		ENSG00000105223.20	8.74052	0.478011	0.130452	3.66428	0.00024804	0.00571313
ENSG00000279483	-107.469	289.158	-5.77156	1.86411e-08	1.33516e-06	6.49613		ENSG00000157551	8.0507	-0.915368	0.268235	-3.41256	0.000643564	0.00609513		ENSG00000171236.10	4.10442	0.76628	0.209273	3.66163	0.000250615	0.0057572
ENSG00000141002	-19.6169	59.4008	-5.76884	1.89156e-08	1.35302e-06	6.48187		ENSG00000215421	6.49508	-0.592879	0.173761	-3.41204	0.000644797	0.00609874		ENSG00000162734.13	112.341	0.206379	0.0563619	3.66167	0.000250575	0.0057572
ENSG00000160741	-11.6665	26.6839	-5.76588	1.92191e-08	1.37292e-06	6.46634		ENSG00000100485	21.905	-0.362736	0.106358	-3.41052	0.000648384	0.00610044		ENSG00000181631.7	7.88278	0.555442	0.151863	3.65751	0.000254679	0.00584284
ENSG00000188917	-6.62753	12.6719	-5.76407	1.94065e-08	1.38448e-06	6.45688		ENSG00000144381	14.1807	-0.381929	0.111969	-3.41101	0.000647223	0.00610044		ENSG00000105127.10	18.8203	-0.330634	0.0904228	-3.65653	0.000255648	0.00585735
ENSG00000239306	-10.7424	18.0426	-5.76147	1.96787e-08	1.40206e-06	6.44329		ENSG00000096063	14.9661	-0.444188	0.130233	-3.41071	0.000647933	0.00610044		ENSG00000135272.12	33.1148	-0.294432	0.0805495	-3.65529	0.000256887	0.00587799
ENSG00000142937	-245.552	796.517	-5.76053	1.97788e-08	1.40734e-06	6.43835		ENSG00000083799	29.6854	-0.383209	0.112332	-3.41139	0.000646335	0.00610044		ENSG00000258732.1	3.76899	-0.884703	0.242205	-3.65271	0.000259489	0.00591995
ENSG00000133028	-7.41189	13.9258	-5.75787	2.0063e-08	1.42569e-06	6.42443		ENSG00000169714	64.6167	-0.368295	0.108001	-3.41009	0.000649405	0.00610202		ENSG00000153574.9	32.502	-0.371573	0.10172	-3.6529	0.000259292	0.00591995
ENSG00000140264	341.162	764.457	5.75758	2.00938e-08	1.426e-06	6.42293		ENSG00000134697	8.02882	-0.441293	0.129543	-3.40654	0.000657912	0.00617385		ENSG00000117602.13	94.7524	-0.422324	0.115627	-3.65246	0.000259743	0.00591995
ENSG00000197157	-27.2693	82.1346	-5.7572	2.01352e-08	1.42707e-06	6.42093		ENSG00000133943	7.61469	-0.685475	0.201286	-3.40548	0.000660478	0.00618173		ENSG00000149489.9	2.18668	-0.819159	0.224327	-3.65163	0.000260584	0.00593135
ENSG00000137770	-14.1002	39.1801	-5.75656	2.02039e-08	1.43007e-06	6.4176		ENSG00000152818	104.823	-0.312592	0.0917907	-3.40548	0.000660475	0.00618173		ENSG00000131236.18	549.46	0.245121	0.067192	3.64808	0.000264212	0.00600608
ENSG00000130749	-15.2782	49.773	-5.7552	2.03524e-08	1.4387e-06	6.41046		ENSG00000134030	8.07489	0.435423	0.127932	3.40354	0.000665176	0.00621758		ENSG00000162909.18	206.502	0.385106	0.105597	3.64695	0.000265375	0.00602463
ENSG00000119711	-7.48489	9.61382	-5.75461	2.04168e-08	1.44137e-06	6.40738		ENSG00000148737	8.08987	-0.472598	0.138915	-3.40207	0.000668774	0.00624305		ENSG00000116288.13	112.417	0.373004	0.102336	3.64489	0.00026751	0.00605194
ENSG00000148158	-15.5226	34.8507	-5.74941	2.09934e-08	1.48014e-06	6.38022		ENSG00000133112	561.377	-0.223141	0.0656511	-3.39889	0.000676597	0.00630786		ENSG00000177239.16	7.77439	-0.508596	0.139521	-3.64529	0.000267086	0.00605194
ENSG00000137154	-498.975	1739.63	-5.7485	2.10963e-08	1.48546e-06	6.37545		ENSG00000085415	3.98366	-0.516214	0.151902	-3.39834	0.000677966	0.0063124		ENSG00000138755.6	5.52747	0.946687	0.259738	3.64478	0.000267622	0.00605194
ENSG00000206172	-4445.52	6406.17	-5.74613	2.13654e-08	1.50246e-06	6.36309		ENSG00000165494	20.7721	-0.418777	0.123322	-3.3958	0.000684272	0.00636284		ENSG00000264522.6	18.8284	-0.366633	0.100609	-3.64414	0.00026829	0.00605918
ENSG00000118260	-26.7163	89.8313	-5.74568	2.14167e-08	1.50411e-06	6.36075		ENSG00000134321	7.63166	-0.587576	0.173048	-3.39545	0.000685162	0.00636285		ENSG00000183049.13	39.4234	-0.313589	0.08609	-3.64257	0.000269934	0.0060884
ENSG00000189266	-46.7948	159.535	-5.73973	2.21097e-08	1.55077e-06	6.32969		ENSG00000018510	8.66213	-0.363019	0.107009	-3.39241	0.000692809	0.00640425		ENSG00000116191.18	37.2269	-0.478512	0.131462	-3.63992	0.00027272	0.00614326
ENSG00000003147	14.6564	35.6014	5.73874	2.22279e-08	1.55289e-06	6.32449		ENSG00000092201	26.959	-0.349123	0.102946	-3.39132	0.000695564	0.00640425		ENSG00000026751.17	22.6178	0.458973	0.126195	3.63701	0.000275821	0.00620509
ENSG00000146066	-11.2952	28.5701	-5.73851	2.22546e-08	1.55289e-06	6.32332		ENSG00000148180	69.9262	0.281868	0.0830663	3.39329	0.000690593	0.00640425		ENSG00000162512.16	8.34267	0.601711	0.165478	3.6362	0.000276691	0.00621662
ENSG00000151623	-5.97978	9.93701	-5.73877	2.22243e-08	1.55289e-06	6.32465		ENSG00000105835	70.3655	-0.480188	0.141566	-3.39196	0.000693935	0.00640425		ENSG00000054523.19	54.3921	0.305346	0.0840069	3.63477	0.000278224	0.006243
ENSG00000095585	-10.0165	20.7185	-5.73922	2.21702e-08	1.55289e-06	6.32703		ENSG00000177971	2.82046	-0.594271	0.175236	-3.39125	0.000695736	0.00640425		ENSG00000186635.15	173.533	0.231348	0.0636571	3.63428	0.000278755	0.00624684
ENSG00000110697	-17.9063	43.4302	-5.73721	2.24095e-08	1.55767e-06	6.31656		ENSG00000103184	14.1349	0.587397	0.173165	3.39212	0.000693531	0.00640425		ENSG00000286522.2	88.8848	0.642796	0.176904	3.63358	0.000279511	0.00625573
ENSG00000271601	-15.8315	38.9016	-5.73766	2.23559e-08	1.55767e-06	6.31889		ENSG00000103381	20.6868	-0.463764	0.136755	-3.3912	0.000695881	0.00640425		ENSG00000167768.4	11.3165	-0.803685	0.221275	-3.63206	0.000281164	0.00627656
ENSG00000176390	-21.7519	75.7133	-5.73724	2.24062e-08	1.55767e-06	6.3167		ENSG00000086061	39.2149	-0.373546	0.110188	-3.39009	0.000698698	0.00642193		ENSG00000148834.13	59.8697	0.31258	0.0860536	3.63238	0.000280814	0.00627656
ENSG00000110344	-10.443	19.5531	-5.73667	2.24751e-08	1.56023e-06	6.31371		ENSG00000013374	15.5846	-0.352286	0.103989	-3.38772	0.000704769	0.00646942		ENSG00000196323.14	55.7029	-0.206857	0.0569593	-3.63167	0.000281596	0.00627814
ENSG00000104093	-30.296	59.1259	-5.73504	2.26711e-08	1.56982e-06	6.30524		ENSG00000179918	7.0619	-0.41903	0.123705	-3.38734	0.000705738	0.00647002		ENSG00000164045.12	3.11991	0.891362	0.245632	3.62885	0.000284685	0.00633889
ENSG00000129757	-7.63183	13.7018	-5.73522	2.26498e-08	1.56982e-06	6.30616		ENSG00000115241	15.6384	-0.323766	0.095598	-3.38675	0.00070727	0.00647577		ENSG00000287080.2	65.5336	0.657264	0.181172	3.62785	0.000285794	0.00635545
ENSG00000168675	-11.1324	25.9009	-5.73281	2.29434e-08	1.58664e-06	6.2936		ENSG00000078902	12.3777	0.295633	0.0873051	3.3862	0.000708672	0.00648032		ENSG00000131584.19	6.42011	-0.490317	0.135185	-3.627	0.000286734	0.00636821
ENSG00000002586	135.938	294.692	5.73139	2.31179e-08	1.59667e-06	6.28621		ENSG00000197170	9.52188	-0.385551	0.113991	-3.38231	0.0007188	0.00656455		ENSG00000158711.14	127.273	-0.178234	0.0491492	-3.62638	0.000287419	0.00637527
ENSG00000010244	-26.5507	82.7085	-5.73014	2.32727e-08	1.60531e-06	6.2797		ENSG00000109436	7.0768	-0.499273	0.1477	-3.38032	0.00072402	0.0066038		ENSG00000107262.26	81.2963	-0.262325	0.0724091	-3.62282	0.000291409	0.00643483
ENSG00000269242	-6.99389	16.7445	-5.7281	2.35283e-08	1.62088e-06	6.26905		ENSG00000240505	10.572	-0.652976	0.193226	-3.37934	0.000726605	0.00661895		ENSG00000200558.1	48.5285	-0.638275	0.176205	-3.62234	0.000291954	0.00643483
ENSG00000111752	-9.11121	21.6136	-5.72706	2.36592e-08	1.62651e-06	6.26364		ENSG00000197872	8.9132	-0.490491	0.145162	-3.37893	0.000727681	0.00662033		ENSG00000111775.3	26.2918	0.295328	0.0815237	3.62261	0.000291647	0.00643483
ENSG00000092964	-50.7961	159.821	-5.72697	2.36701e-08	1.62651e-06	6.26319		ENSG00000210195	20.7301	-0.561478	0.166267	-3.37697	0.000732894	0.00665929		ENSG00000108840.16	71.115	0.358658	0.0989957	3.62297	0.000291243	0.00643483
ENSG00000182670	-43.0418	143.339	-5.72499	2.39227e-08	1.64178e-06	6.25284		ENSG00000126860	4.65848	-0.549635	0.162784	-3.37646	0.000734239	0.00666305		ENSG00000134198.10	13.1609	0.696824	0.192335	3.62298	0.000291229	0.00643483
ENSG00000211898	-16.1069	28.4627	-5.72357	2.41045e-08	1.65077e-06	6.24546		ENSG00000133606	343.408	-0.296176	0.0878423	-3.37168	0.000747118	0.00677081		ENSG00000111203.13	14.9825	-0.430544	0.119035	-3.61695	0.000298097	0.0065619
ENSG00000183530	-26.3398	70.959	-5.72349	2.41147e-08	1.65077e-06	6.24505		ENSG00000182022	10.6233	-0.731587	0.217001	-3.37135	0.000748004	0.00677081		ENSG00000213145.10	5.27811	-0.54899	0.151797	-3.61661	0.000298485	0.00656213
ENSG00000109787	-42.1918	180.965	-5.72243	2.42517e-08	1.65806e-06	6.23952		ENSG00000005483	63.9611	-0.253127	0.075099	-3.37058	0.000750103	0.00678123		ENSG00000201041.1	4.73776	-0.839646	0.232358	-3.61359	0.00030199	0.0066225
ENSG00000005810	-59.656	220.266	-5.72164	2.43546e-08	1.66299e-06	6.2354		ENSG00000134070	4.93792	0.4448	0.132037	3.36876	0.000755072	0.00681754		ENSG00000104964.15	237.143	-0.230698	0.063842	-3.61359	0.000301992	0.0066225
ENSG00000135144	-8.47283	14.1518	-5.72124	2.44061e-08	1.66354e-06	6.23334		ENSG00000073910	11.1691	-0.560871	0.166633	-3.3659	0.000762935	0.00687987		ENSG00000161011.20	126.227	0.307673	0.085192	3.61153	0.0003044	0.00666691
ENSG00000111540	-23.4677	86.4432	-5.7211	2.44241e-08	1.66354e-06	6.23262		ENSG00000116918	5.08498	-0.378932	0.112615	-3.36485	0.000765857	0.00689753		ENSG00000182827.9	57.7032	-0.204029	0.0565201	-3.60985	0.000306376	0.00670172
ENSG00000120616	-14.5291	33.6945	-5.72006	2.45596e-08	1.67009e-06	6.22722		ENSG00000108651	19.1649	-0.361081	0.107326	-3.36435	0.000767229	0.0069012		ENSG00000254087.8	318.085	0.257325	0.0712938	3.60936	0.000306955	0.00670587
ENSG00000100330	-26.832	74.2917	-5.71989	2.45819e-08	1.67009e-06	6.22634		ENSG00000200741	25.3624	0.807634	0.240126	3.36337	0.000769975	0.00691721		ENSG00000126247.11	181.126	0.256293	0.0710142	3.60904	0.000307336	0.00670587
ENSG00000100441	-17.5588	41.3477	-5.71863	2.47483e-08	1.67929e-06	6.21976		ENSG00000100243	107.185	0.313965	0.0934692	3.35902	0.000782183	0.00701748		ENSG00000179295.18	125.216	-0.166484	0.0461377	-3.60841	0.000308078	0.00671362
ENSG00000183431	-22.0533	67.1571	-5.71471	2.52712e-08	1.71262e-06	6.19937		ENSG00000270722	10.1342	0.789779	0.235144	3.3587	0.000783095	0.00701748		ENSG00000148225.16	8.26354	-1.11627	0.309416	-3.60767	0.000308963	0.00672449
ENSG00000106144	-13.8956	41.3311	-5.71291	2.55149e-08	1.72698e-06	6.19002		ENSG00000003400	6.15396	-0.540905	0.161102	-3.35753	0.000786417	0.00703843		ENSG00000160305.18	25.4065	-0.529279	0.146964	-3.60141	0.000316495	0.0068798
ENSG00000205056	-3.49155	5.08986	-5.71208	2.56281e-08	1.73247e-06	6.1857		ENSG00000136709	13.5766	-0.374318	0.111552	-3.35554	0.000792115	0.00708058		ENSG00000175130.7	36.9217	-0.362954	0.100815	-3.60019	0.000317985	0.00690357
ENSG00000204946	-4.48326	4.88721	-5.71179	2.56672e-08	1.73295e-06	6.18421		ENSG00000172889	5.67845	0.416994	0.124301	3.35472	0.000794463	0.00709271		ENSG00000136936.11	17.7891	-0.354584	0.0985083	-3.59954	0.000318782	0.00691223
ENSG00000258366	-2.3797	3.48584	-5.70941	2.59954e-08	1.75293e-06	6.17183		ENSG00000108840	28.7051	0.255324	0.0761211	3.35418	0.000796013	0.0070977		ENSG00000130881.14	2.59062	0.781604	0.217266	3.59746	0.000321344	0.00695172
ENSG00000057608	-102.275	417.151	-5.70867	2.60978e-08	1.75764e-06	6.168		ENSG00000076513	22.2302	-0.305877	0.0912326	-3.35272	0.000800213	0.00712628		ENSG00000163513.19	56.283	-0.202081	0.0561741	-3.59741	0.000321402	0.00695172
ENSG00000177410	-21.2932	59.4146	-5.7078	2.62194e-08	1.76364e-06	6.16346		ENSG00000281621	10.9242	0.584951	0.174526	3.35165	0.000803313	0.007145		ENSG00000224687.2	2.68531	-1.44592	0.402016	-3.59669	0.000322295	0.00696238
ENSG00000175215	-39.1282	161.426	-5.70706	2.63231e-08	1.76841e-06	6.15962		ENSG00000124422	41.2424	0.231748	0.0691638	3.35072	0.000806017	0.00716015		ENSG00000101096.20	84.005	-0.253018	0.0703696	-3.59555	0.000323702	0.00698409
ENSG00000130255	-77.5591	259.327	-5.7066	2.63871e-08	1.77052e-06	6.15725		ENSG00000173230	35.2428	-0.342826	0.102347	-3.34965	0.000809149	0.00717907		ENSG00000100439.10	28.9142	0.524059	0.145773	3.59503	0.000324359	0.00698961
ENSG00000167173	-24.6344	56.5927	-5.70138	2.7131e-08	1.81818e-06	6.13014		ENSG00000140575	77.2577	-0.410238	0.122722	-3.34282	0.000829327	0.0073277		ENSG00000078401.7	1.67331	-0.927272	0.257964	-3.59458	0.000324913	0.00699286
ENSG00000234741	-20.9702	51.8645	-5.69943	2.74146e-08	1.83491e-06	6.12001		ENSG00000071127	222.765	0.235541	0.0704566	3.34307	0.000828584	0.0073277		ENSG00000184106.8	6.44473	0.93252	0.259477	3.59385	0.000325832	0.00700398
ENSG00000127184	-92.7642	264.27	-5.69373	2.82585e-08	1.88907e-06	6.09045		ENSG00000095139	29.0222	-0.238499	0.0713496	-3.34268	0.000829739	0.0073277		ENSG00000273768.1	3.85238	-0.819535	0.228168	-3.59181	0.000328386	0.00705015
ENSG00000005059	-11.0589	22.2704	-5.69282	2.83946e-08	1.89582e-06	6.08577		ENSG00000183508	454.132	-0.390045	0.116689	-3.34259	0.000829995	0.0073277		ENSG00000100418.8	18.527	0.348275	0.0969755	3.59137	0.000328939	0.00705332
ENSG00000171634	-81.4356	374.511	-5.69172	2.85618e-08	1.90464e-06	6.08005		ENSG00000196693	6.40657	-0.405304	0.121299	-3.34136	0.000833685	0.00735121		ENSG00000153207.16	41.6825	-0.219308	0.0610832	-3.59032	0.000330268	0.00707311
ENSG00000174953	-12.8468	33.7791	-5.69131	2.86243e-08	1.90645e-06	6.07792		ENSG00000197249	43.921	-0.545375	0.163243	-3.34088	0.000835119	0.0073548		ENSG00000150782.12	6.89198	0.577977	0.161174	3.58603	0.000335748	0.00718161
ENSG00000110448	-6.97188	8.57268	-5.69055	2.87398e-08	1.90945e-06	6.07399		ENSG00000067900	72.9999	-0.274392	0.0821872	-3.33862	0.00084196	0.00736073		ENSG00000133246.12	45.8709	0.375793	0.104954	3.58057	0.000342848	0.00732448
ENSG00000108219	-14.787	37.2331	-5.69069	2.87191e-08	1.90945e-06	6.07469		ENSG00000163939	25.3171	-0.267987	0.0802433	-3.33967	0.000838767	0.00736073		ENSG00000100003.18	3.12457	0.947969	0.264905	3.57852	0.000345541	0.00737296
ENSG00000070756	-412.927	1824.76	-5.68931	2.89305e-08	1.91976e-06	6.06755		ENSG00000106366	10.4512	0.418228	0.125242	3.33936	0.000839725	0.00736073		ENSG00000134825.16	13.7265	0.3255	0.0910074	3.57664	0.000348045	0.00741727
ENSG00000198663	-9.51874	17.7567	-5.68846	2.90609e-08	1.92606e-06	6.06316		ENSG00000012779	23.119	-0.505377	0.151369	-3.33871	0.000841696	0.00736073		ENSG00000185236.12	111.383	0.385824	0.107925	3.57494	0.00035031	0.00745641
ENSG00000072786	-99.3112	302.032	-5.68723	2.92517e-08	1.9361e-06	6.05678		ENSG00000135108	4.86403	-0.559971	0.167715	-3.33883	0.000841323	0.00736073		ENSG00000125648.15	11.31	-0.447449	0.125207	-3.57366	0.000352027	0.0074838
ENSG00000240038	-8.96395	16.3516	-5.68702	2.92839e-08	1.9361e-06	6.05571		ENSG00000170185	4.29096	-0.47953	0.143577	-3.33989	0.000838127	0.00736073		ENSG00000135968.21	65.2476	-0.186926	0.0523254	-3.57237	0.000353763	0.00751153
ENSG00000103994	-61.5235	190.894	-5.68615	2.94203e-08	1.94274e-06	6.05118		ENSG00000139697	22.3741	-0.256916	0.0770296	-3.33529	0.000852119	0.00744046		ENSG00000108523.16	25.1702	0.31017	0.0868969	3.56941	0.00035779	0.00758776
ENSG00000008869	-12.6021	37.2669	-5.6854	2.95378e-08	1.94813e-06	6.0473		ENSG00000178913	18.6149	-0.270107	0.0810225	-3.33373	0.000856905	0.00747313		ENSG00000180357.9	87.0318	-0.303196	0.0849598	-3.5687	0.000358757	0.007599
ENSG00000076513	-28.5333	100.302	-5.68273	2.99597e-08	1.97355e-06	6.03347		ENSG00000101265	51.1736	-0.41954	0.12589	-3.33259	0.000860416	0.00747756		ENSG00000125148.7	71.4017	0.436306	0.122356	3.56588	0.000362633	0.00760841
ENSG00000079335	-9.2069	25.0586	-5.68155	3.0147e-08	1.98348e-06	6.0274		ENSG00000174444	259.637	-0.317072	0.0951265	-3.33316	0.000858661	0.00747756		ENSG00000188493.15	5.26823	0.557172	0.15624	3.56612	0.00036231	0.00760841
ENSG00000178252	-9.11701	19.1043	-5.68021	3.03629e-08	1.99526e-06	6.02044		ENSG00000234975	11.6339	0.42632	0.127926	3.33255	0.000860546	0.00747756		ENSG00000089048.15	29.5022	-0.349197	0.0978981	-3.56695	0.000361163	0.00760841
ENSG00000090857	-6.87475	10.8498	-5.67753	3.07975e-08	2.02136e-06	6.00659		ENSG00000143870	8.20463	-0.430782	0.129367	-3.32992	0.000868699	0.00753925		ENSG00000176890.16	17.4575	0.582495	0.163354	3.56583	0.000362701	0.00760841
ENSG00000013725	-8.63323	12.0096	-5.67592	3.10612e-08	2.0362e-06	5.99828		ENSG00000004897	25.7936	-0.254041	0.0763651	-3.32666	0.000878921	0.00761873		ENSG00000200741.1	23.4973	-0.724039	0.203047	-3.56586	0.000362667	0.00760841
ENSG00000143393	-16.0936	42.4384	-5.67524	3.11741e-08	2.04113e-06	5.99474		ENSG00000238912	4.99038	0.562505	0.16912	3.32607	0.000880794	0.00762573		ENSG00000142694.7	8.86003	0.645994	0.181126	3.56655	0.000361705	0.00760841
ENSG00000171858	-88.5957	292.393	-5.67241	3.16456e-08	2.0695e-06	5.98012		ENSG00000102710	10.4284	-0.365084	0.109799	-3.32502	0.000884124	0.00764532		ENSG00000167995.17	59.2885	0.49564	0.13892	3.56781	0.00035998	0.00760841
ENSG00000204463	-31.104	90.8446	-5.67207	3.17026e-08	2.07073e-06	5.97836		ENSG00000240342	24.1199	0.505264	0.152002	3.32406	0.000887181	0.00765517		ENSG00000163931.16	216.307	0.33488	0.0938964	3.56649	0.000361799	0.00760841
ENSG00000172331	-57.5291	110.204	-5.66954	3.21297e-08	2.0961e-06	5.96532		ENSG00000114742	6.47912	-0.396766	0.119364	-3.32399	0.000887401	0.00765517		ENSG00000112290.13	8.57112	0.74584	0.20943	3.56129	0.000369035	0.00772049
ENSG00000061936	-12.9928	30.5525	-5.66926	3.21776e-08	2.09669e-06	5.96387		ENSG00000204634	4.84297	-0.582237	0.175203	-3.32322	0.000889834	0.00765999		ENSG00000140682.19	34.7169	0.703958	0.197664	3.56139	0.000368899	0.00772049
ENSG00000228474	567.681	1068.44	5.66811	3.2375e-08	2.10702e-06	5.95791		ENSG00000117859	9.28091	-0.32929	0.0990999	-3.32281	0.000891169	0.00765999		ENSG00000116962.15	29.0002	0.748932	0.210312	3.56105	0.000369376	0.00772049
ENSG00000135870	-21.408	72.6402	-5.66232	3.33837e-08	2.17006e-06	5.92801		ENSG00000180817	3.75311	-0.493403	0.148488	-3.32285	0.000891039	0.00765999		ENSG00000174456.15	34.4091	0.714979	0.20088	3.55924	0.000371929	0.00776453
ENSG00000123575	-15.906	45.972	-5.66083	3.36466e-08	2.18453e-06	5.92036		ENSG00000165219	22.9003	-0.233252	0.0702683	-3.31945	0.000901947	0.00774333		ENSG00000158062.20	43.9797	0.400561	0.112584	3.55789	0.000373841	0.00779508
ENSG00000181896	-7.15521	13.9804	-5.66059	3.36905e-08	2.18476e-06	5.91909		ENSG00000166831	21.3185	0.48181	0.145285	3.31632	0.000912103	0.00782115		ENSG00000173473.11	155.045	-0.161941	0.0455387	-3.55611	0.000376386	0.00783875
ENSG00000105327	-5.14422	8.67891	-5.65649	3.44297e-08	2.23003e-06	5.89794		ENSG00000123684	15.6469	-0.362033	0.109193	-3.31552	0.000914717	0.00783418		ENSG00000119383.21	28.9367	0.322959	0.0908345	3.55547	0.000377309	0.00784857
ENSG00000160695	-11.5836	31.8671	-5.65489	3.47223e-08	2.24361e-06	5.8897		ENSG00000074356	13.6531	-0.354831	0.107079	-3.31373	0.00092059	0.00786727		ENSG00000145244.12	2.10711	1.12488	0.316624	3.55273	0.000381262	0.00791186
ENSG00000197448	-23.1548	87.5668	-5.65503	3.46968e-08	2.24361e-06	5.89041		ENSG00000207151	4.00442	0.569822	0.172013	3.31268	0.000924075	0.00786727		ENSG00000005073.6	2.32932	-1.99643	0.561922	-3.55286	0.000381067	0.00791186
ENSG00000215252	-14.1374	8.85973	-5.65422	3.48449e-08	2.24884e-06	5.88626		ENSG00000173264	3.49889	0.403129	0.121689	3.31277	0.000923756	0.00786727		ENSG00000114450.11	54.8487	0.212608	0.0598598	3.55176	0.000382664	0.00792059
ENSG00000164733	-60.0835	117.367	-5.65385	3.49142e-08	2.25064e-06	5.88433		ENSG00000117226	5.08119	-0.570568	0.172234	-3.31276	0.000923818	0.00786727		ENSG00000050405.13	28.4156	-0.317115	0.0892878	-3.55161	0.000382883	0.00792059
ENSG00000163737	2650.34	4180.26	5.65147	3.53562e-08	2.27642e-06	5.87207		ENSG00000181163	114.144	-0.344195	0.103873	-3.31362	0.000920954	0.00786727		ENSG00000119522.16	37.3241	0.24602	0.0692723	3.5515	0.000383049	0.00792059
ENSG00000132334	-29.4368	76.6221	-5.64975	3.56785e-08	2.29444e-06	5.86323		ENSG00000137478	25.3728	-0.301012	0.0908902	-3.31182	0.000926896	0.00788192		ENSG00000165443.12	1.80455	-1.08064	0.30445	-3.5495	0.000385969	0.0079642
ENSG00000171603	-10.4978	18.1238	-5.64596	3.63994e-08	2.33802e-06	5.84374		ENSG00000133835	13.4905	-0.339129	0.10257	-3.30631	0.000945345	0.00802926		ENSG00000176871.9	38.2051	0.287702	0.0810632	3.54911	0.000386532	0.0079642
ENSG00000112367	-9.01765	21.8006	-5.64421	3.67386e-08	2.35701e-06	5.8347		ENSG00000156735	4.70048	-0.450369	0.136253	-3.30539	0.000948448	0.00803657		ENSG00000170142.12	30.3802	0.220756	0.0622001	3.54913	0.000386503	0.0079642
ENSG00000166181	-25.5316	77.7864	-5.64265	3.70422e-08	2.37368e-06	5.82668		ENSG00000141562	10.606	-0.484284	0.146514	-3.30539	0.00094845	0.00803657		ENSG00000134744.14	41.8257	-0.271017	0.0764179	-3.54651	0.000390373	0.00803383
ENSG00000124181	-18.3445	45.8452	-5.64106	3.73537e-08	2.39081e-06	5.81852		ENSG00000167173	18.5055	-0.46802	0.141685	-3.30325	0.000955705	0.00808777		ENSG00000238000.1	1.81234	0.802088	0.226218	3.54564	0.000391655	0.00803668
ENSG00000133226	-55.5271	205.467	-5.63765	3.8033e-08	2.43142e-06	5.80096		ENSG00000177272	13.8643	0.369238	0.111802	3.30261	0.000957881	0.00808777		ENSG00000110841.14	54.3919	-0.367038	0.103523	-3.54548	0.000391898	0.00803668
ENSG00000181016	7.08125	9.66045	5.63699	3.8165e-08	2.43698e-06	5.79759		ENSG00000187118	5.32695	-0.362924	0.109889	-3.30265	0.000957775	0.00808777		ENSG00000123485.12	9.43475	0.574343	0.161971	3.54596	0.000391191	0.00803668
ENSG00000008988	-288.79	930.989	-5.62862	3.98886e-08	2.54104e-06	5.75456		ENSG00000147905	19.6948	-0.248476	0.0752654	-3.30133	0.000962286	0.0081154		ENSG00000165802.23	12.4731	-0.438697	0.123825	-3.54287	0.000395793	0.00810699
ENSG00000170889	-84.7961	266.552	-5.62867	3.9878e-08	2.54104e-06	5.75481		ENSG00000110958	70.4589	-0.247839	0.0751243	-3.29905	0.00097014	0.00813969		ENSG00000175463.12	25.7982	-0.329825	0.0931709	-3.54	0.000400126	0.00818612
ENSG00000050426	-8.96112	16.9854	-5.6278	4.00604e-08	2.54899e-06	5.75037		ENSG00000099246	8.28996	-0.347987	0.105456	-3.29982	0.000967471	0.00813969		ENSG00000225721.5	13.6126	-0.369608	0.104544	-3.53543	0.000407107	0.00831914
ENSG00000083168	-53.803	231.928	-5.62712	4.02044e-08	2.55515e-06	5.74687		ENSG00000159228	3.72565	-0.496288	0.150443	-3.29884	0.000970851	0.00813969		ENSG00000171408.14	5.04892	-0.61509	0.174007	-3.53485	0.000408	0.00832375
ENSG00000198563	-17.7354	31.7965	-5.62557	4.05342e-08	2.57309e-06	5.73891		ENSG00000100813	53.1591	-0.402884	0.122121	-3.29906	0.000970101	0.00813969		ENSG00000140931.20	15.8309	0.356128	0.100753	3.53467	0.00040829	0.00832375
ENSG00000109111	-39.5747	134.276	-5.6245	4.07634e-08	2.58461e-06	5.73342		ENSG00000198830	42.8765	-0.32171	0.0974896	-3.29994	0.000967058	0.00813969		ENSG00000088179.9	57.9129	-0.235782	0.0668052	-3.5294	0.000416507	0.00841717
ENSG00000130175	-29.0072	86.0136	-5.62001	4.17394e-08	2.64339e-06	5.71037		ENSG00000172819	7.50314	0.302274	0.091674	3.29727	0.000976281	0.00817564		ENSG00000179820.16	19.3863	-0.436284	0.123611	-3.52948	0.000416371	0.00841717
ENSG00000179456	-11.3597	24.6319	-5.61868	4.20321e-08	2.65882e-06	5.70357		ENSG00000070366	6.90121	-0.544405	0.165204	-3.29535	0.000982991	0.00822222		ENSG00000165490.13	2.29849	0.745526	0.211143	3.5309	0.000414144	0.00841717
ENSG00000213977	14.7771	36.8717	5.61826	4.21247e-08	2.66157e-06	5.70142		ENSG00000137177	11.1367	-0.441781	0.134077	-3.29498	0.000984277	0.00822336		ENSG00000183347.15	2.06222	1.18151	0.334791	3.52909	0.000416986	0.00841717
ENSG00000265681	-100.364	363.256	-5.61755	4.22828e-08	2.66404e-06	5.69778		ENSG00000101132	4.03976	-0.520135	0.157945	-3.29314	0.000990758	0.00825824		ENSG00000112769.20	7.83153	-0.577797	0.16366	-3.53048	0.00041481	0.00841717
ENSG00000100316	-551.905	1782.25	-5.61752	4.229e-08	2.66404e-06	5.69761		ENSG00000196323	12.9574	-0.365849	0.111093	-3.29318	0.000990626	0.00825824		ENSG00000159958.7	10.8083	-0.619002	0.175345	-3.53019	0.00041526	0.00841717
ENSG00000213782	-4.21676	9.59317	-5.61742	4.23113e-08	2.66404e-06	5.69712		ENSG00000157954	12.2707	-0.348861	0.106001	-3.2911	0.000997952	0.00828925		ENSG00000126870.16	67.7506	-0.314664	0.0891666	-3.52894	0.000417228	0.00841717
ENSG00000185278	-10.0088	18.8879	-5.6172	4.23617e-08	2.66412e-06	5.69596		ENSG00000198740	30.4418	-0.286718	0.0871107	-3.29142	0.000996837	0.00828925		ENSG00000075539.15	62.1733	-0.164559	0.0466286	-3.52914	0.000416908	0.00841717
ENSG00000114841	-11.1814	11.4051	-5.61326	4.32477e-08	2.71668e-06	5.6758		ENSG00000107957	11.9878	0.369687	0.112318	3.29144	0.000996769	0.00828925		ENSG00000174903.16	125.108	0.349929	0.0991114	3.53066	0.000414518	0.00841717
ENSG00000213145	-10.8933	28.1214	-5.60972	4.40608e-08	2.76323e-06	5.65765		ENSG00000139687	14.8599	-0.285369	0.0867382	-3.29	0.00100187	0.00831215		ENSG00000105967.16	28.7328	-0.39211	0.111147	-3.52786	0.000418931	0.00844173
ENSG00000168137	-21.1477	77.966	-5.60959	4.40909e-08	2.76323e-06	5.65699		ENSG00000108039	18.0946	0.344394	0.104745	3.28794	0.00100923	0.00836352		ENSG00000285776.1	7.65372	-0.752779	0.213407	-3.52744	0.000419596	0.00844533
ENSG00000197555	-24.0158	61.1567	-5.60892	4.42473e-08	2.76983e-06	5.65354		ENSG00000185947	13.0132	-0.401364	0.122128	-3.28642	0.00101471	0.0083895		ENSG00000182511.12	30.8919	0.349362	0.0990538	3.527	0.000420299	0.00844972
ENSG00000156467	-65.3523	191.137	-5.60491	4.51886e-08	2.82549e-06	5.63304		ENSG00000155366	16.7346	0.236905	0.0720828	3.28657	0.00101416	0.0083895		ENSG00000135185.12	5.37568	-0.537773	0.152512	-3.5261	0.00042172	0.00846774
ENSG00000197217	-9.5607	14.3704	-5.60201	4.58833e-08	2.86561e-06	5.61818		ENSG00000119906	11.8957	-0.302534	0.0921016	-3.28478	0.00102061	0.00842859		ENSG00000111077.18	29.7116	-0.426741	0.121033	-3.52582	0.00042217	0.00846774
ENSG00000172869	-16.6679	57.311	-5.59872	4.66831e-08	2.91221e-06	5.60135		ENSG00000081181	5.25036	0.480697	0.146395	3.28356	0.00102505	0.00845545		ENSG00000249353.2	9.05216	-0.369974	0.104986	-3.52404	0.000425028	0.00851525
ENSG00000280153	-2.03841	1.68015	-5.59704	4.70958e-08	2.93458e-06	5.59278		ENSG00000120318	7.63597	-0.62838	0.191401	-3.28305	0.00102691	0.00846109		ENSG00000127838.14	52.5545	0.598966	0.170001	3.52331	0.000426196	0.00852882
ENSG00000170471	-19.9803	53.3479	-5.59624	4.72938e-08	2.94352e-06	5.58869		ENSG00000092929	40.3531	0.344007	0.104823	3.2818	0.00103146	0.00848883		ENSG00000234975.6	9.0182	0.615797	0.174809	3.52269	0.000427183	0.00853875
ENSG00000135486	-236.828	734.855	-5.59496	4.76121e-08	2.95993e-06	5.58216		ENSG00000131023	10.5715	-0.327905	0.0999703	-3.28002	0.00103799	0.00851591		ENSG00000144566.11	48.4599	-0.214722	0.0609706	-3.52172	0.00042875	0.00856023
ENSG00000141699	-7.6032	16.2435	-5.59429	4.778e-08	2.96696e-06	5.57873		ENSG00000151092	5.48655	-0.477688	0.14564	-3.27993	0.00103832	0.00851591		ENSG00000156273.16	104.626	0.192013	0.0545428	3.52042	0.000430867	0.00859263
ENSG00000204010	-15.7798	20.625	-5.59265	4.81924e-08	2.98914e-06	5.57036		ENSG00000080608	6.8978	-0.423219	0.129014	-3.28041	0.00103658	0.00851591		ENSG00000161203.13	264.652	0.332399	0.0945086	3.51713	0.000436235	0.00868973
ENSG00000119541	-21.0317	63.2592	-5.59166	4.84426e-08	3.00123e-06	5.56532		ENSG00000156256	7.55993	-0.456453	0.139194	-3.27926	0.00104079	0.00852634		ENSG00000154721.15	4.60446	-0.634197	0.180338	-3.51672	0.000436912	0.00869325
ENSG00000164338	-5.81369	10.5239	-5.59126	4.85453e-08	3.00415e-06	5.56326		ENSG00000105176	12.1888	-0.319254	0.0973663	-3.27889	0.00104215	0.00852779		ENSG00000232187.1	11.9755	0.596961	0.169767	3.51635	0.000437517	0.00869533
ENSG00000066926	-58.9594	110.074	-5.59056	4.87237e-08	3.00938e-06	5.55968		ENSG00000153187	143.699	-0.285409	0.087067	-3.27803	0.00104533	0.00854398		ENSG00000198851.10	32.4354	-0.429605	0.122209	-3.51534	0.000439196	0.00871875
ENSG00000270629	-23.5708	58.8876	-5.59049	4.87409e-08	3.00938e-06	5.55934		ENSG00000057608	70.8623	-0.26686	0.0814372	-3.27688	0.00104962	0.00856834		ENSG00000170180.22	12.3855	-0.630485	0.179394	-3.51452	0.000440542	0.00873548
ENSG00000111605	-19.7924	58.4171	-5.58709	4.9619e-08	3.0601e-06	5.54195		ENSG00000047365	10.8189	-0.523073	0.15964	-3.27659	0.0010507	0.00856834		ENSG00000080546.13	11.5278	-0.353443	0.100614	-3.51286	0.000443304	0.00878024
ENSG00000163492	-3.89043	3.38535	-5.58363	5.05265e-08	3.11084e-06	5.52431		ENSG00000198561	10.3652	-0.396182	0.120926	-3.27624	0.00105198	0.00856904		ENSG00000187193.9	5.52363	0.749762	0.213462	3.5124	0.000444085	0.00878571
ENSG00000075568	-12.3294	25.4203	-5.58352	5.05566e-08	3.11084e-06	5.52373		ENSG00000113141	50.7059	-0.381354	0.116484	-3.27386	0.00106089	0.00859579		ENSG00000122694.16	60.4704	0.358709	0.102139	3.51196	0.000444814	0.00878671
ENSG00000128272	65.9466	262.586	5.58204	5.09484e-08	3.12784e-06	5.51621		ENSG00000140386	10.8344	-0.438303	0.133864	-3.27424	0.00105945	0.00859579		ENSG00000106789.13	15.5697	0.504448	0.143645	3.51176	0.000445146	0.00878671
ENSG00000122741	-9.84735	20.4222	-5.58211	5.09295e-08	3.12784e-06	5.51657		ENSG00000100906	22.2148	-0.386553	0.118045	-3.27463	0.00105801	0.00859579		ENSG00000164808.17	45.9522	-0.271929	0.0774404	-3.51146	0.000445652	0.00878672
ENSG00000114648	-7.14197	16.1298	-5.58107	5.12073e-08	3.14017e-06	5.51127		ENSG00000254584	7.20128	0.795618	0.243044	3.27356	0.00106203	0.00859579		ENSG00000201763.1	4.08802	-0.688084	0.196096	-3.50891	0.000449953	0.00886148
ENSG00000196743	-8.59988	14.9106	-5.57771	5.21184e-08	3.19243e-06	5.4941		ENSG00000099968	10.0383	-0.342246	0.104534	-3.27403	0.00106027	0.00859579		ENSG00000165669.14	44.1819	-0.205283	0.0585309	-3.50725	0.000452755	0.00890658
ENSG00000204231	-5.62745	9.98969	-5.57677	5.23755e-08	3.20455e-06	5.48931		ENSG00000135316	29.3335	-0.284549	0.0869265	-3.27344	0.00106247	0.00859579		ENSG00000185624.16	72.1526	0.329653	0.0940791	3.504	0.000458325	0.00900595
ENSG00000204634	-15.5504	35.7484	-5.57637	5.24842e-08	3.20758e-06	5.48729		ENSG00000120694	9.57499	-0.383489	0.117192	-3.27232	0.00106668	0.00862011		ENSG00000115762.16	59.0172	0.210512	0.0601003	3.50269	0.000460592	0.00904028
ENSG00000052723	-11.4749	26.4131	-5.57597	5.25942e-08	3.21068e-06	5.48525		ENSG00000164134	8.98345	-0.382361	0.116919	-3.27029	0.00107436	0.00867237		ENSG00000227615.1	13.4286	-0.622242	0.177696	-3.50173	0.000462255	0.00906269
ENSG00000101294	-10.8263	18.6478	-5.57526	5.27905e-08	3.21903e-06	5.48162		ENSG00000099204	46.9662	0.304823	0.0932234	3.26981	0.0010762	0.00867744		ENSG00000166477.13	32.4252	-0.257738	0.0736134	-3.50124	0.000463104	0.00906913
ENSG00000101265	-66.468	194.394	-5.56845	5.47039e-08	3.33195e-06	5.44696		ENSG00000115484	14.769	-0.298504	0.0913162	-3.26891	0.00107964	0.00869539		ENSG00000147416.11	73.1852	0.253349	0.0723799	3.50027	0.000464789	0.00909188
ENSG00000108107	-340.434	1022.57	-5.56778	5.4896e-08	3.3399e-06	5.44355		ENSG00000128335	8.91134	-0.512447	0.156853	-3.26706	0.00108673	0.00874265		ENSG00000119042.17	4.396	0.634902	0.181563	3.49688	0.000470736	0.00917045
ENSG00000175048	-2.64308	2.79227	-5.56754	5.49658e-08	3.34039e-06	5.44231		ENSG00000174243	21.7059	-0.369442	0.113121	-3.26589	0.00109119	0.00876871		ENSG00000116688.18	108.419	0.372464	0.106496	3.49745	0.000469725	0.00917045
ENSG00000099364	-3.58712	4.80749	-5.5667	5.52068e-08	3.35128e-06	5.43805		ENSG00000026297	16.7207	-0.596652	0.182718	-3.26543	0.00109297	0.00877318		ENSG00000143641.10	17.1842	0.42791	0.122373	3.49678	0.000470915	0.00917045
ENSG00000186918	-10.1706	21.8486	-5.566	5.54085e-08	3.35225e-06	5.4345		ENSG00000198862	6.33255	-0.469184	0.143707	-3.26485	0.00109521	0.00878129		ENSG00000236744.2	5.45005	1.07882	0.308487	3.49712	0.000470311	0.00917045
ENSG00000071894	-11.5911	26.7722	-5.5664	5.52926e-08	3.35225e-06	5.43654		ENSG00000064012	13.207	-0.522887	0.160267	-3.26259	0.00110397	0.00884167		ENSG00000131018.25	152.586	-0.225746	0.0645741	-3.49592	0.000472422	0.0091895
ENSG00000140157	-7.24991	12.6252	-5.5662	5.53522e-08	3.35225e-06	5.43549		ENSG00000114126	15.9716	-0.268635	0.0823612	-3.26167	0.00110759	0.00886068		ENSG00000197774.14	3.14364	-0.657066	0.188003	-3.49497	0.000474113	0.00921209
ENSG00000180357	-31.8784	89.8574	-5.56547	5.55613e-08	3.35774e-06	5.43182		ENSG00000177575	5.66565	-0.701986	0.215326	-3.26011	0.00111368	0.00887964		ENSG00000163412.13	48.5025	0.284649	0.081467	3.49404	0.000475764	0.00923385
ENSG00000257103	-35.5755	153.749	-5.56474	5.57744e-08	3.36575e-06	5.42809		ENSG00000144747	19.3046	-0.276809	0.0849028	-3.2603	0.00111294	0.00887964		ENSG00000262420.3	2.04467	-1.41753	0.405823	-3.49299	0.000477652	0.00924884
ENSG00000166927	-24.9783	57.3324	-5.56459	5.58181e-08	3.36575e-06	5.42733		ENSG00000109320	13.2952	-0.372436	0.114236	-3.26023	0.0011132	0.00887964		ENSG00000046889.19	19.8945	-0.453027	0.129706	-3.49272	0.000478132	0.00924884
ENSG00000089737	-35.8954	113.841	-5.56436	5.5886e-08	3.36609e-06	5.42615		ENSG00000131188	7.54266	0.442614	0.135861	3.25785	0.00112258	0.00894072		ENSG00000228956.9	6.38743	-0.478704	0.137053	-3.49284	0.000477906	0.00924884
ENSG00000233016	-6.5274	13.3522	-5.56342	5.61621e-08	3.37896e-06	5.42135		ENSG00000075884	17.3016	-0.37629	0.115523	-3.25728	0.00112487	0.00894281		ENSG00000151502.11	42.3062	0.230114	0.0659366	3.48993	0.000483144	0.00933541
ENSG00000115548	-19.3318	61.5942	-5.56065	5.69792e-08	3.41673e-06	5.40729		ENSG00000221914	8.02696	-0.349099	0.107209	-3.25626	0.0011289	0.00894281		ENSG00000070540.13	41.5553	0.421737	0.120897	3.4884	0.000485926	0.00937874
ENSG00000151806	-6.1997	10.8291	-5.56103	5.68656e-08	3.41673e-06	5.40923		ENSG00000101557	9.69548	-0.289736	0.0889965	-3.25558	0.00113159	0.00894281		ENSG00000215910.7	1.38664	-1.19096	0.341488	-3.48756	0.000487452	0.00939777
ENSG00000072121	-11.5437	26.6698	-5.56084	5.6922e-08	3.41673e-06	5.40826		ENSG00000162601	8.80138	-0.452569	0.138954	-3.25697	0.00112608	0.00894281		ENSG00000108559.12	24.2487	-0.264659	0.0759086	-3.48655	0.000489294	0.00940202
ENSG00000099204	-39.8168	156.813	-5.55938	5.73575e-08	3.43561e-06	5.40084		ENSG00000171490	30.8901	-0.338173	0.103867	-3.25583	0.00113062	0.00894281		ENSG00000257764.2	10.6458	0.705476	0.202309	3.48711	0.000488263	0.00940202
ENSG00000225630	3909.37	3913.9	5.55854	5.7611e-08	3.44698e-06	5.39655		ENSG00000104613	5.9471	-0.404383	0.124211	-3.2556	0.00113151	0.00894281		ENSG00000014216.16	142.615	0.432113	0.12393	3.48675	0.000488924	0.00940202
ENSG00000133985	-9.32353	19.081	-5.55581	5.84372e-08	3.49256e-06	5.38269		ENSG00000198408	53.5964	-0.325007	0.0998165	-3.25604	0.00112976	0.00894281		ENSG00000173083.16	28.2809	0.828991	0.238068	3.48217	0.000497377	0.00954678
ENSG00000060237	-166.007	527.188	-5.5554	5.85636e-08	3.49626e-06	5.38059		ENSG00000183530	14.2926	-0.436321	0.134114	-3.25335	0.00114053	0.00895742		ENSG00000168887.11	39.0534	0.278745	0.0800611	3.48165	0.00049834	0.00955472
ENSG00000132359	-16.6944	43.9212	-5.55463	5.87993e-08	3.50646e-06	5.37668		ENSG00000135365	25.3164	-0.338984	0.10415	-3.25478	0.00113481	0.00895742		ENSG00000128245.15	391.322	0.575681	0.165395	3.48064	0.00050022	0.0095802
ENSG00000100023	-9.32817	19.821	-5.55161	5.97305e-08	3.55472e-06	5.36138		ENSG00000201321	48.4708	0.621359	0.190961	3.25385	0.00113853	0.00895742		ENSG00000154330.13	9.43842	-0.449691	0.129233	-3.47968	0.000502005	0.00960381
ENSG00000149273	-360.064	1185.6	-5.55158	5.97398e-08	3.55472e-06	5.36123		ENSG00000246705	27.7853	0.394544	0.121277	3.25325	0.00114094	0.00895742		ENSG00000228223.3	10.7202	-0.369176	0.106106	-3.47933	0.000502673	0.00960602
ENSG00000152520	-19.1416	77.3648	-5.55013	6.01957e-08	3.57791e-06	5.35383		ENSG00000167881	9.78475	-0.374046	0.114955	-3.25384	0.00113857	0.00895742		ENSG00000115993.13	1511.72	-0.593139	0.170598	-3.47683	0.000507389	0.0096855
ENSG00000178951	-26.2519	78.6728	-5.54658	6.13176e-08	3.6406e-06	5.33585		ENSG00000135905	24.5648	-0.37288	0.114599	-3.25378	0.00113882	0.00895742		ENSG00000162733.19	8.28203	-0.619451	0.178203	-3.47609	0.000508782	0.00969082
ENSG00000198728	-16.5802	50.7767	-5.54497	6.1835e-08	3.6673e-06	5.32768		ENSG00000102786	12.8516	-0.33458	0.102865	-3.25261	0.00114349	0.00896761		ENSG00000100234.12	14.3602	-0.460229	0.13239	-3.47632	0.000508341	0.00969082
ENSG00000164880	-13.2268	28.0383	-5.54457	6.19648e-08	3.67097e-06	5.32564		ENSG00000135269	14.0059	-0.425258	0.130833	-3.2504	0.00115245	0.00902792		ENSG00000197951.10	6.01667	-0.496736	0.142935	-3.47526	0.00051035	0.00971005
ENSG00000280564	-8.94617	11.7994	-5.54218	6.27426e-08	3.71299e-06	5.31349		ENSG00000187266	5.94406	0.453864	0.139686	3.24918	0.00115739	0.00905676		ENSG00000126262.5	8.24077	0.590953	0.170081	3.47453	0.000511752	0.00972609
ENSG00000147133	-28.7527	86.8615	-5.54075	6.32108e-08	3.73661e-06	5.30626		ENSG00000012660	16.6628	-0.316976	0.0975655	-3.24885	0.00115873	0.00905731		ENSG00000114353.17	509.479	0.152098	0.0437956	3.4729	0.000514858	0.00976594
ENSG00000068724	-14.2779	31.8161	-5.54021	6.33878e-08	3.74299e-06	5.30354		ENSG00000196923	27.7558	0.287883	0.0886358	3.24793	0.00116247	0.00907661		ENSG00000183597.16	46.9233	0.402724	0.115964	3.47285	0.000514972	0.00976594
ENSG00000100890	-5.28293	11.0631	-5.5392	6.37216e-08	3.75861e-06	5.29842		ENSG00000160014	473.328	0.232708	0.0716828	3.24636	0.00116891	0.00911048		ENSG00000164211.13	9.63397	0.565183	0.162774	3.47219	0.000516239	0.0097793
ENSG00000143379	-10.6683	28.0522	-5.53607	6.47704e-08	3.81631e-06	5.28253		ENSG00000121858	8.07517	-0.626215	0.192977	-3.24503	0.00117437	0.00911048		ENSG00000279369.1	7.16899	-0.500113	0.144074	-3.47123	0.000518081	0.00980352
ENSG00000228315	-2.48457	2.03278	-5.53352	6.56331e-08	3.86294e-06	5.26966		ENSG00000162923	76.1388	-0.182254	0.0561619	-3.24516	0.00117385	0.00911048		ENSG00000170312.16	5.74334	0.644663	0.185746	3.47067	0.000519153	0.00981312
ENSG00000126353	-5.53565	6.3145	-5.53196	6.617e-08	3.88609e-06	5.26173		ENSG00000135341	7.24729	-0.35587	0.109663	-3.24513	0.00117395	0.00911048		ENSG00000078674.18	152.809	-0.122899	0.0354212	-3.46964	0.000521164	0.00984044
ENSG00000129675	-34.1761	109.437	-5.53207	6.61299e-08	3.88609e-06	5.26232		ENSG00000164244	5.10347	-0.39402	0.121417	-3.24518	0.00117376	0.00911048		ENSG00000163297.18	37.8804	0.552963	0.159412	3.46876	0.000522872	0.00986199
ENSG00000236901	-2.68633	2.69109	-5.52925	6.71082e-08	3.93692e-06	5.24803		ENSG00000159461	28.3958	0.400832	0.123522	3.24502	0.00117444	0.00911048		ENSG00000215908.10	11.0777	-0.513612	0.148112	-3.46774	0.000524859	0.00988872
ENSG00000099875	-49.0594	118.602	-5.52623	6.81707e-08	3.99492e-06	5.23274		ENSG00000199994	34.5003	0.660109	0.203558	3.24286	0.00118336	0.00912442		ENSG00000072778.20	31.2468	0.325799	0.0939951	3.46613	0.000528008	0.00992655
ENSG00000141424	-3.87546	4.62104	-5.52216	6.96264e-08	4.07582e-06	5.21218		ENSG00000084093	20.2062	-0.260826	0.0804341	-3.24274	0.00118388	0.00912442		ENSG00000151458.12	10.4062	-0.357226	0.103057	-3.46628	0.000527709	0.00992655
ENSG00000124782	-21.2641	74.7264	-5.52007	7.03887e-08	4.11599e-06	5.20158		ENSG00000163359	9.36875	0.610951	0.188394	3.24295	0.001183	0.00912442		ENSG00000166963.13	187.737	0.819164	0.236643	3.46161	0.000536964	0.010084
ENSG00000048740	-41.5338	170.544	-5.5191	7.07423e-08	4.13221e-06	5.1967		ENSG00000100266	58.1285	0.257198	0.0792993	3.24338	0.0011812	0.00912442		ENSG00000112365.5	17.1722	-0.282584	0.0816958	-3.45898	0.000542233	0.010172
ENSG00000166387	-6.54451	11.7263	-5.51683	7.15823e-08	4.17677e-06	5.18522		ENSG00000135363	11.6718	-0.293443	0.0904506	-3.24423	0.00117768	0.00912442		ENSG00000008438.5	13.5247	0.89658	0.259264	3.45817	0.000543859	0.0101805
ENSG00000138802	-16.1361	55.9274	-5.51603	7.1878e-08	4.18951e-06	5.18121		ENSG00000197782	2.78197	-0.520756	0.160561	-3.24335	0.00118132	0.00912442		ENSG00000159445.13	5.91548	-0.504796	0.145965	-3.45833	0.000543538	0.0101805
ENSG00000086758	-70.991	242.766	-5.51387	7.26886e-08	4.23219e-06	5.17029		ENSG00000116539	53.7982	-0.271638	0.0837815	-3.24222	0.00118603	0.00913115		ENSG00000179855.9	33.5483	0.631154	0.182547	3.45749	0.000545227	0.0101952
ENSG00000169018	-15.6889	39.9693	-5.51221	7.33159e-08	4.26413e-06	5.16193		ENSG00000200275	10.1536	0.74779	0.230681	3.24166	0.00118836	0.00913926		ENSG00000163938.17	22.9738	-0.256487	0.0742073	-3.45636	0.000547531	0.0102163
ENSG00000158863	-5.41459	8.9219	-5.50926	7.4448e-08	4.32431e-06	5.14702		ENSG00000198858	103.079	0.198138	0.0611447	3.24049	0.00119326	0.00915203		ENSG00000104067.17	44.5063	-0.367009	0.106179	-3.45652	0.000547203	0.0102163
ENSG00000205746	-4.26029	6.53272	-5.5091	7.45103e-08	4.32431e-06	5.14621		ENSG00000154767	15.3083	-0.441053	0.136099	-3.24067	0.00119251	0.00915203		ENSG00000112299.8	9.48583	0.546465	0.158222	3.45378	0.000552786	0.0103033
ENSG00000132424	-36.4981	84.0679	-5.5078	7.50148e-08	4.34893e-06	5.13964		ENSG00000106344	8.42303	-0.412331	0.127249	-3.24034	0.00119385	0.00915203		ENSG00000213762.12	11.468	-0.326304	0.0944901	-3.45332	0.000553739	0.01031
ENSG00000148303	-258.211	920.465	-5.50731	7.52037e-08	4.35522e-06	5.1372		ENSG00000106785	8.00893	-0.481272	0.148544	-3.23992	0.00119563	0.00915585		ENSG00000228549.5	1.21395	-1.27892	0.370595	-3.45098	0.000558563	0.0103776
ENSG00000107372	-28.5576	96.2303	-5.50366	7.66422e-08	4.43378e-06	5.11876		ENSG00000067955	11.4056	-0.330608	0.102103	-3.23798	0.00120381	0.00919325		ENSG00000133313.15	65.2612	0.267047	0.0773818	3.45104	0.000558437	0.0103776
ENSG00000269028	43.1117	49.3886	5.5032	7.68223e-08	4.43946e-06	5.11648		ENSG00000148572	8.9797	-0.492884	0.152218	-3.23801	0.00120366	0.00919325		ENSG00000163393.13	4.34933	0.585544	0.169707	3.45033	0.000559898	0.0103913
ENSG00000110057	-9.82357	14.3948	-5.5009	7.77455e-08	4.48802e-06	5.10485		ENSG00000163605	17.2545	-0.26688	0.0824253	-3.23784	0.00120437	0.00919325		ENSG00000206702.1	13.8608	-0.689881	0.200023	-3.44901	0.000562643	0.0104089
ENSG00000187555	-37.6472	132.453	-5.49969	7.82331e-08	4.51136e-06	5.09877		ENSG00000112343	16.4092	-0.452645	0.139823	-3.23727	0.0012068	0.00920197		ENSG00000255221.4	0.823605	1.26354	0.366332	3.44915	0.00056235	0.0104089
ENSG00000253729	-45.885	116.731	-5.49899	7.85152e-08	4.52281e-06	5.09527		ENSG00000017483	5.40284	-0.489221	0.151196	-3.23568	0.00121353	0.00921935		ENSG00000154277.13	4.21882	-1.59912	0.463611	-3.44927	0.000562114	0.0104089
ENSG00000112406	-41.0631	140.133	-5.49834	7.87803e-08	4.53042e-06	5.09199		ENSG00000131626	12.0395	-0.402343	0.124352	-3.23552	0.00121422	0.00921935		ENSG00000269293.3	13.3609	0.694042	0.201383	3.44638	0.000568156	0.0104997
ENSG00000121766	48.9598	135.32	5.49826	7.88146e-08	4.53042e-06	5.09157		ENSG00000100296	10.9419	-0.442112	0.136619	-3.2361	0.00121176	0.00921935		ENSG00000169136.12	15.9141	0.40861	0.118612	3.44493	0.000571207	0.0105449
ENSG00000144028	-56.1912	179.083	-5.49748	7.9132e-08	4.54384e-06	5.08766		ENSG00000162367	68.0282	0.305724	0.0944896	3.23553	0.00121417	0.00921935		ENSG00000124588.22	20.1445	0.38027	0.110421	3.44382	0.000573567	0.0105772
ENSG00000139436	-36.1919	118.546	-5.493	8.09899e-08	4.64559e-06	5.06508		ENSG00000113163	11.3747	-0.327441	0.101307	-3.23218	0.0012285	0.00931784		ENSG00000176407.18	60.9441	0.204355	0.0594036	3.44011	0.000581469	0.0107116
ENSG00000182149	-17.7675	64.1244	-5.49146	8.16384e-08	4.67784e-06	5.05732		ENSG00000105383	4.31376	-0.708696	0.219368	-3.23063	0.0012352	0.00934885		ENSG00000173264.15	10.5771	0.516804	0.15027	3.43916	0.000583523	0.0107381
ENSG00000101346	-7.46015	12.8315	-5.48858	8.28597e-08	4.7428e-06	5.04288		ENSG00000156675	36.911	-0.440062	0.136209	-3.2308	0.00123446	0.00934885		ENSG00000150433.10	3.30089	0.797853	0.232071	3.43797	0.000586089	0.0107739
ENSG00000113595	-10.9028	21.4788	-5.48825	8.30011e-08	4.74587e-06	5.04122		ENSG00000128309	6.70181	0.364083	0.112739	3.22944	0.00124032	0.00937774		ENSG00000273151.1	1.45731	-1.15076	0.33479	-3.43727	0.000587619	0.0107906
ENSG00000120162	-7.27269	11.913	-5.48752	8.33189e-08	4.75401e-06	5.0375		ENSG00000198373	17.5	-0.375212	0.11622	-3.22848	0.00124452	0.00939952		ENSG00000184557.4	16.1025	0.538663	0.156825	3.4348	0.000592995	0.0108414
ENSG00000107290	-64.2608	214.852	-5.48757	8.32955e-08	4.75401e-06	5.03777		ENSG00000123384	30.8138	-0.699095	0.216564	-3.22812	0.00124607	0.00940134		ENSG00000135108.15	15.0489	-0.365651	0.10648	-3.434	0.000594748	0.0108414
ENSG00000147168	-13.1671	29.3172	-5.48377	8.49483e-08	4.84188e-06	5.01866		ENSG00000107897	3.91596	-0.50824	0.157541	-3.22607	0.00125503	0.00945895		ENSG00000196782.12	55.7592	0.455078	0.132457	3.43568	0.000591075	0.0108414
ENSG00000102606	-15.6315	44.4552	-5.48286	8.53489e-08	4.85959e-06	5.01408		ENSG00000109536	8.05972	-0.450597	0.139688	-3.22575	0.00125643	0.00945953		ENSG00000186111.11	51.504	0.346138	0.100775	3.43477	0.000593057	0.0108414
ENSG00000164164	-13.7508	41.921	-5.47941	8.68827e-08	4.94173e-06	4.99676		ENSG00000173511	8.65335	-0.413111	0.128084	-3.22531	0.00125838	0.00946426		ENSG00000163466.16	265.68	0.135456	0.0394436	3.43416	0.000594385	0.0108414
ENSG00000162775	-9.37128	19.9055	-5.47647	8.82087e-08	5.01189e-06	4.98202		ENSG00000071994	5.29004	-0.466572	0.144686	-3.22473	0.00126092	0.00947018		ENSG00000179833.4	40.1607	-0.22407	0.0652503	-3.434	0.000594742	0.0108414
ENSG00000078304	-58.1645	186.528	-5.4758	8.85159e-08	5.02407e-06	4.97864		ENSG00000111530	8.51888	-0.401986	0.124665	-3.22453	0.00126181	0.00947018		ENSG00000100427.16	11.455	0.766576	0.223207	3.43437	0.000593922	0.0108414
ENSG00000150995	-19.8829	61.8574	-5.47246	9.0056e-08	5.10613e-06	4.96187		ENSG00000281649	6.2436	-0.492306	0.152704	-3.22393	0.00126445	0.00947396		ENSG00000152229.18	119.243	0.467319	0.136152	3.43234	0.000598406	0.0108966
ENSG00000132967	106.862	306.835	5.47099	9.07403e-08	5.13954e-06	4.9545		ENSG00000161970	297.235	-0.325251	0.100891	-3.22378	0.00126511	0.00947396		ENSG00000006740.17	5.00916	-0.913137	0.266122	-3.43127	0.000600753	0.0109279
ENSG00000061938	-14.799	31.0885	-5.47066	9.08954e-08	5.14295e-06	4.95284		ENSG00000166333	83.5819	0.272769	0.0846208	3.22343	0.00126666	0.00947396		ENSG00000068120.15	13.1875	0.312785	0.091196	3.42981	0.000604007	0.0109756
ENSG00000080822	-8.87582	19.6613	-5.46971	9.13426e-08	5.16286e-06	4.94807		ENSG00000205352	18.3178	-0.280312	0.0869667	-3.22321	0.00126761	0.00947396		ENSG00000071127.17	565.49	0.42681	0.124511	3.4279	0.000608259	0.0110414
ENSG00000114738	-17.6771	52.7086	-5.46905	9.16546e-08	5.17509e-06	4.94475		ENSG00000177606	5.10498	-0.654297	0.203082	-3.22184	0.00127372	0.00950971		ENSG00000067560.14	425.469	0.20221	0.0590341	3.42531	0.000614095	0.0111357
ENSG00000105778	-11.5774	27.945	-5.46883	9.17542e-08	5.17532e-06	4.9437		ENSG00000162496	7.8905	0.441876	0.137261	3.21923	0.00128535	0.00958135		ENSG00000225873.4	2.56032	0.760921	0.222178	3.42483	0.00061519	0.0111439
ENSG00000215154	-2.2894	2.78275	-5.46799	9.21524e-08	5.19237e-06	4.93948		ENSG00000169180	40.2817	-0.462259	0.143607	-3.21892	0.00128676	0.00958135		ENSG00000135334.9	127.016	0.466996	0.136462	3.42218	0.000621222	0.0112415
ENSG00000235162	99.4293	201.707	5.46561	9.32925e-08	5.25115e-06	4.92752		ENSG00000189159	6.81824	-0.418433	0.129997	-3.21879	0.00128733	0.00958135		ENSG00000202357.1	3.27288	-0.739329	0.216082	-3.42152	0.000622711	0.0112567
ENSG00000138688	-24.0101	60.6904	-5.46524	9.34724e-08	5.25581e-06	4.92565		ENSG00000105404	15.0996	0.294464	0.0914922	3.21846	0.00128881	0.00958241		ENSG00000223552.1	1.07501	0.985461	0.288103	3.42052	0.000625022	0.0112867
ENSG00000103249	-7.57251	6.69887	-5.46403	9.40534e-08	5.28299e-06	4.91962		ENSG00000100365	18.813	-0.515598	0.160279	-3.21689	0.00129589	0.00962506		ENSG00000140968.11	82.6587	-0.301348	0.0881107	-3.42011	0.000625964	0.0112905
ENSG00000100353	-51.8251	178.92	-5.46366	9.42342e-08	5.28766e-06	4.91776		ENSG00000169251	4.77418	-0.352067	0.109546	-3.21386	0.00130961	0.00970687		ENSG00000184887.14	22.7758	0.442883	0.129526	3.41925	0.000627938	0.0112905
ENSG00000272888	-16.7446	42.6017	-5.46346	9.43334e-08	5.28775e-06	4.91673		ENSG00000095321	20.6955	0.431369	0.134211	3.2141	0.00130852	0.00970687		ENSG00000221869.5	55.5	0.375006	0.109671	3.41937	0.000627652	0.0112905
ENSG00000107331	-7.73381	7.70627	-5.46295	9.45795e-08	5.29606e-06	4.9142		ENSG00000089737	28.3911	-0.320649	0.0997806	-3.21354	0.00131108	0.0097077		ENSG00000143158.11	16.0892	0.293545	0.085842	3.41959	0.000627149	0.0112905
ENSG00000132182	-17.0941	21.6666	-5.46156	9.52575e-08	5.32852e-06	4.90725		ENSG00000108846	59.1376	0.533098	0.165965	3.21211	0.00131766	0.00974631		ENSG00000204103.4	64.1128	0.303359	0.088727	3.41902	0.000628479	0.0112905
ENSG00000163736	2937.05	4982.72	5.46108	9.54929e-08	5.33617e-06	4.90485		ENSG00000100281	4.13414	-0.434738	0.135375	-3.21136	0.0013211	0.00976168		ENSG00000254802.1	2.87117	0.73803	0.215895	3.41847	0.00062975	0.0113017
ENSG00000185710	-5.77519	9.92568	-5.4601	9.5979e-08	5.35781e-06	4.89991		ENSG00000203879	40.7116	0.251883	0.0785016	3.20864	0.00133364	0.00984277		ENSG00000185883.12	35.68	0.405476	0.118636	3.41782	0.000631251	0.011317
ENSG00000154016	-9.91414	20.3953	-5.45915	9.64475e-08	5.37841e-06	4.89518		ENSG00000178988	17.0946	-0.402259	0.125377	-3.20839	0.00133482	0.00984277		ENSG00000204387.14	7.65608	-0.424744	0.124298	-3.41713	0.000632849	0.0113339
ENSG00000154930	-12.3826	30.5955	-5.45895	9.6548e-08	5.37848e-06	4.89417		ENSG00000100697	28.661	-0.298294	0.093014	-3.20698	0.00134135	0.0098807		ENSG00000102445.20	13.1544	-0.450123	0.131763	-3.41614	0.000635146	0.0113634
ENSG00000213639	-55.3941	222.293	-5.45554	9.82592e-08	5.46818e-06	4.87708		ENSG00000124228	20.0685	-0.39388	0.122881	-3.20538	0.00134884	0.00992566		ENSG00000075399.14	7.60914	0.578362	0.169336	3.41547	0.000636719	0.0113681
ENSG00000140521	-12.0733	28.2674	-5.45351	9.92881e-08	5.51079e-06	4.86695		ENSG00000176208	4.9687	-0.364067	0.113609	-3.20455	0.00135272	0.00993381		ENSG00000197646.8	1.95992	0.835822	0.244708	3.41559	0.000636441	0.0113681
ENSG00000198034	-409.781	1272.17	-5.45343	9.93303e-08	5.51079e-06	4.86654		ENSG00000162869	8.63846	-0.398818	0.124453	-3.20456	0.00135268	0.00993381		ENSG00000113140.11	1345.79	0.85659	0.250966	3.41317	0.000642112	0.0114526
ENSG00000251562	-2313.67	1511.96	-5.45351	9.92912e-08	5.51079e-06	4.86692		ENSG00000114316	22.9103	-0.348183	0.108709	-3.20287	0.00136064	0.00998171		ENSG00000157873.18	44.5565	0.250711	0.0734662	3.4126	0.000643464	0.011465
ENSG00000108559	-11.2213	30.411	-5.44976	1.01225e-07	5.61016e-06	4.84816		ENSG00000100427	4.91125	0.446425	0.139455	3.20122	0.00136845	0.0100288		ENSG00000128524.5	50.9704	0.260134	0.076237	3.41217	0.000644474	0.0114712
ENSG00000143569	-36.0623	128.219	-5.44851	1.01877e-07	5.64055e-06	4.84192		ENSG00000055044	13.9708	-0.361093	0.11286	-3.19948	0.00137676	0.0100793		ENSG00000112576.13	188.682	0.408662	0.119778	3.41183	0.000645286	0.0114739
ENSG00000176953	-8.23584	21.5526	-5.44782	1.02239e-07	5.65478e-06	4.83847		ENSG00000109756	16.1849	-0.269293	0.0842834	-3.19509	0.00139789	0.0102236		ENSG00000131115.16	11.9646	-0.315101	0.0923725	-3.4112	0.000646771	0.0114769
ENSG00000272162	-0.942891	0.862676	-5.44539	1.03523e-07	5.71415e-06	4.82634		ENSG00000152492	12.2426	-0.415641	0.130263	-3.19078	0.00141888	0.0103665		ENSG00000105701.16	522.038	0.311057	0.0911815	3.4114	0.000646304	0.0114769
ENSG00000136490	-34.7197	106.372	-5.44539	1.03523e-07	5.71415e-06	4.82633		ENSG00000088205	13.4278	-0.397919	0.124752	-3.18968	0.00142432	0.0103957		ENSG00000201822.1	528.861	-0.532954	0.156262	-3.41065	0.000648089	0.0114885
ENSG00000182512	-18.957	42.2093	-5.44508	1.03688e-07	5.71424e-06	4.82479		ENSG00000135766	16.0051	-0.454322	0.142613	-3.18569	0.00144409	0.0105185		ENSG00000212232.1	10.9708	-0.748374	0.219716	-3.4061	0.00065899	0.0116605
ENSG00000171988	-37.8975	126.386	-5.44499	1.03736e-07	5.71424e-06	4.82434		ENSG00000181274	17.2418	-0.534131	0.167659	-3.18583	0.00144341	0.0105185		ENSG00000079102.16	11.6599	-0.507805	0.14909	-3.40604	0.000659131	0.0116605
ENSG00000231925	-23.7763	55.4046	-5.44422	1.04148e-07	5.73109e-06	4.82049		ENSG00000182795	4.37902	0.419563	0.131738	3.18484	0.00144836	0.0105282		ENSG00000133606.11	450.337	-0.299586	0.0879665	-3.40568	0.000660005	0.0116641
ENSG00000119950	-64.566	134.677	-5.4439	1.04319e-07	5.73469e-06	4.81889		ENSG00000100650	25.3093	-0.429972	0.135002	-3.18493	0.00144788	0.0105282		ENSG00000159461.15	67.2252	0.570581	0.167565	3.40513	0.000661322	0.0116755
ENSG00000124614	-90.2749	314.649	-5.44106	1.05848e-07	5.80818e-06	4.80474		ENSG00000127914	40.2054	-0.389945	0.122467	-3.18409	0.00145212	0.0105448		ENSG00000029725.17	118.071	-0.143109	0.0420358	-3.40446	0.000662948	0.0116924
ENSG00000259956	-15.0605	40.6463	-5.44102	1.05871e-07	5.80818e-06	4.80453		ENSG00000053254	34.0916	-0.300853	0.0945017	-3.18358	0.00145468	0.0105527		ENSG00000163644.15	23.8544	-0.303792	0.0892536	-3.40369	0.000664819	0.0117135
ENSG00000221978	-8.89904	11.8927	-5.43837	1.07321e-07	5.87087e-06	4.7913		ENSG00000114744	4.29091	-0.483576	0.151947	-3.18254	0.00145989	0.0105798		ENSG00000113312.12	64.327	-0.185712	0.0545729	-3.403	0.000666505	0.0117313
ENSG00000221995	-2.16465	3.45308	-5.43831	1.07355e-07	5.87087e-06	4.79099		ENSG00000153113	48.1783	-0.251089	0.0789281	-3.18123	0.0014665	0.0106169		ENSG00000114738.11	49.6769	0.258553	0.0760258	3.40086	0.000671752	0.0118117
ENSG00000030066	-12.8658	30.0695	-5.43816	1.07437e-07	5.87087e-06	4.79025		ENSG00000168067	30.4294	0.346989	0.109093	3.18068	0.00146929	0.0106264		ENSG00000248810.2	6.50466	0.570839	0.167867	3.40054	0.000672528	0.0118134
ENSG00000001084	-11.9772	24.7636	-5.43814	1.07447e-07	5.87087e-06	4.79016		ENSG00000119535	109.695	-0.692955	0.217922	-3.17984	0.00147359	0.0106467		ENSG00000168944.17	30.2599	-0.25346	0.0745479	-3.39997	0.000673939	0.0118186
ENSG00000125686	-19.0279	59.5493	-5.43742	1.07845e-07	5.8867e-06	4.78657		ENSG00000101493	10.0547	-0.595971	0.18754	-3.17784	0.00148378	0.0106988		ENSG00000110917.8	22.468	0.441506	0.12986	3.39987	0.000674182	0.0118186
ENSG00000133794	-7.71737	16.3872	-5.43598	1.08647e-07	5.92447e-06	4.77937		ENSG00000183943	10.4826	-0.44378	0.139642	-3.17798	0.00148303	0.0106988		ENSG00000184221.13	1.67186	-0.874461	0.257381	-3.39753	0.00067996	0.0118959
ENSG00000115919	-11.2428	20.4678	-5.43477	1.09323e-07	5.95534e-06	4.77334		ENSG00000167642	13.9651	0.387988	0.122147	3.17641	0.00149111	0.0107408		ENSG00000144580.14	16.1278	-0.224026	0.0659346	-3.3977	0.00067954	0.0118959
ENSG00000153574	-20.5856	43.1408	-5.4338	1.0987e-07	5.97915e-06	4.76848		ENSG00000200687	29.2384	0.657522	0.207029	3.17599	0.00149325	0.0107454		ENSG00000165661.17	4.0965	-0.62018	0.182573	-3.39688	0.000681578	0.0119122
ENSG00000121281	-15.407	21.1776	-5.43344	1.10072e-07	5.98412e-06	4.76669		ENSG00000138768	11.3302	-0.319629	0.100665	-3.17519	0.0014974	0.0107644		ENSG00000147905.18	77.003	-0.276481	0.0814211	-3.39569	0.000684549	0.0119521
ENSG00000198265	-36.2835	128.868	-5.4293	1.12435e-07	6.10647e-06	4.74604		ENSG00000125351	7.38652	-0.392331	0.123581	-3.17468	0.00150002	0.0107725		ENSG00000105849.6	10.2474	-0.372706	0.109782	-3.39498	0.000686346	0.0119715
ENSG00000101577	-29.0532	88.1404	-5.42758	1.13432e-07	6.15443e-06	4.73746		ENSG00000075539	22.054	-0.300345	0.0946269	-3.174	0.00150355	0.010787		ENSG00000255002.2	4.15568	1.01003	0.297558	3.3944	0.000687785	0.0119846
ENSG00000198015	-12.276	26.5587	-5.42707	1.13725e-07	6.16414e-06	4.73496		ENSG00000184575	8.02664	-0.325647	0.102613	-3.17355	0.00150585	0.0107927		ENSG00000196547.15	67.4403	0.58269	0.171784	3.39199	0.000693871	0.0120785
ENSG00000163644	-12.2727	27.9593	-5.42683	1.1387e-07	6.16582e-06	4.73372		ENSG00000201498	3.80507	0.517461	0.163202	3.17067	0.00152087	0.0108894		ENSG00000177666.17	28.3357	0.342172	0.100919	3.39057	0.000697466	0.0121289
ENSG00000089639	-24.2386	85.8654	-5.42635	1.1415e-07	6.1722e-06	4.73133		ENSG00000082068	6.04855	-0.542665	0.171309	-3.16776	0.0015362	0.0109772		ENSG00000285609.1	2.99271	-0.853636	0.251919	-3.38853	0.000702683	0.0122075
ENSG00000196531	-464.793	1425.99	-5.42623	1.14216e-07	6.1722e-06	4.73077		ENSG00000204569	14.3005	-0.429988	0.135739	-3.16776	0.00153617	0.0109772		ENSG00000168785.8	28.2929	-0.409559	0.120912	-3.38725	0.000705974	0.0122524
ENSG00000163682	-88.4881	191.867	-5.42569	1.14537e-07	6.18337e-06	4.72804		ENSG00000113595	7.3924	-0.409455	0.129423	-3.16371	0.00155774	0.0111193		ENSG00000105088.9	1.26526	-0.916927	0.270747	-3.38665	0.000707509	0.0122668
ENSG00000215421	-10.7061	24.0192	-5.42543	1.14685e-07	6.1852e-06	4.72679		ENSG00000124357	15.744	-0.462944	0.146342	-3.16344	0.00155919	0.0111193		ENSG00000237419.1	3.53539	1.02753	0.303523	3.38536	0.000710862	0.0123126
ENSG00000174718	-71.1806	227.084	-5.42511	1.14874e-07	6.18924e-06	4.72518		ENSG00000183486	18.3949	-0.492356	0.155676	-3.16269	0.0015632	0.0111368		ENSG00000171824.14	31.1947	-0.206721	0.0610942	-3.38364	0.000715322	0.0123776
ENSG00000242294	-2.35034	1.89618	-5.42271	1.16295e-07	6.25959e-06	4.71323		ENSG00000111229	131.061	-0.317372	0.100404	-3.16097	0.00157247	0.0111695		ENSG00000275464.5	0.858929	-0.926441	0.273874	-3.38273	0.000717703	0.0123818
ENSG00000136826	-13.9345	33.3206	-5.42232	1.16528e-07	6.26587e-06	4.71129		ENSG00000115816	8.78142	-0.426066	0.134777	-3.16126	0.00157086	0.0111695		ENSG00000221164.1	1.2516	-1.10668	0.327129	-3.383	0.000716973	0.0123818
ENSG00000272333	-15.4261	33.9024	-5.42001	1.17914e-07	6.32787e-06	4.69979		ENSG00000147454	375.883	-0.420386	0.132987	-3.16112	0.00157165	0.0111695		ENSG00000038002.9	2.49559	-0.763659	0.225751	-3.38276	0.00071762	0.0123818
ENSG00000170653	-9.80467	27.0471	-5.42011	1.17857e-07	6.32787e-06	4.70026		ENSG00000169021	5.4371	-0.446002	0.141147	-3.15984	0.00157856	0.0112017		ENSG00000013297.12	2.03512	-1.07785	0.318858	-3.38035	0.000723942	0.0124771
ENSG00000107882	-6.59008	13.5695	-5.41936	1.18308e-07	6.34271e-06	4.69655		ENSG00000090989	6.68539	-0.460313	0.1457	-3.15933	0.00158133	0.0112103		ENSG00000172992.12	17.2656	0.536592	0.158788	3.3793	0.000726695	0.0125121
ENSG00000009790	-33.5932	97.6737	-5.41834	1.18929e-07	6.36971e-06	4.69146		ENSG00000119820	8.14215	-0.494777	0.156696	-3.15756	0.00159094	0.0112376		ENSG00000224880.1	15.4289	-1.3679	0.404831	-3.37894	0.000727654	0.0125162
ENSG00000167984	-15.4982	36.1861	-5.41523	1.20835e-07	6.46537e-06	4.67601		ENSG00000177485	5.5628	-0.344745	0.109164	-3.15805	0.00158827	0.0112376		ENSG00000168116.14	16.4433	-0.375535	0.111166	-3.37815	0.000729761	0.0125343
ENSG00000087191	-14.2392	46.2249	-5.4149	1.21038e-07	6.46986e-06	4.67437		ENSG00000197323	17.3393	-0.318167	0.100766	-3.15747	0.00159147	0.0112376		ENSG00000143543.15	19.2553	0.348611	0.1032	3.378	0.000730146	0.0125343
ENSG00000135473	-5.38764	8.19847	-5.41422	1.21459e-07	6.48598e-06	4.67099		ENSG00000196126	13.039	-0.48251	0.152802	-3.15775	0.00158994	0.0112376		ENSG00000085721.13	13.2407	-0.320113	0.0947892	-3.37711	0.000732524	0.0125627
[truncated: 5,174 more rows]

## Sheet: Table S3
Table S3 Log-rank P values of marker genes from Kaplan–Meier survival analyses
[truncated: 2,607 more rows]

[truncated: 1 more sheets: Table S4]
